# Supplementary material for: Coronary disease is not associated with robust alterations in inflammatory gene expression in human epicardial fat
Source: JCI Insight. 2019 Oct 17;4(20):e124859. doi: 10.1172/jci.insight.124859 (PMC6824304; doi:10.1172/jci.insight.124859)
Supplement: Supplemental Table 1 [file jciinsight-4-124859-s078.xlsx]

## Sheet: Con EAT v SAT 
ID	Control: EAT Avg (log2)	Control: SAT Avg (log2)	Fold Change	P-val	FDR P-val	Gene Symbol	Description
7921690	11.11	5.15	62.15	9.12e-09	2.98e-06	ITLN1	intelectin 1 (galactofuranose binding)
8160889	10.49	7.3	9.1	3.06e-10	1.71e-07	CCL21	chemokine (C-C motif) ligand 21
7976496	9.31	6.14	9.04	1.29e-12	1.39e-09	SERPINA3	serpin peptidase inhibitor, clade A (alpha-1 antiproteinase, antitrypsin), member 3
8122176	8.86	5.69	9	1.52e-18	2.21e-14	TCF21	transcription factor 21
7983256	9.57	6.44	8.79	3.21e-17	1.74e-13	CKMT1B; CKMT1A	creatine kinase, mitochondrial 1B; creatine kinase, mitochondrial 1A
7983239	9.57	6.44	8.79	3.21e-17	1.74e-13	CKMT1B; CKMT1A	creatine kinase, mitochondrial 1B; creatine kinase, mitochondrial 1A
8138997	9.7	6.66	8.2	6.9e-17	2.51e-13	TBX20	T-box 20
8105084	12.04	9.07	7.85	3.64e-15	8.84e-12	C7	complement component 7
8147891	8.49	5.55	7.67	4.24e-08	1.09e-05	PKHD1L1	polycystic kidney and hepatic disease 1 (autosomal recessive)-like 1
8023710	8.37	5.46	7.51	6.71e-17	2.51e-13	CDH19	cadherin 19, type 2
7969050	8.49	5.66	7.12	1.03e-14	2.3e-11	CYSLTR2	cysteinyl leukotriene receptor 2
7997188	9.12	6.29	7.1	5.77e-05	0.0032	HP	haptoglobin
8096415	9.29	6.57	6.58	8.24e-07	0.0001	MMRN1	multimerin 1
8132092	10.57	8.17	5.29	1.32e-13	2.26e-10	INMT; INMT-FAM188B	indolethylamine N-methyltransferase; INMT-FAM188B readthrough (NMD candidate)
7913216	11.24	8.86	5.19	1.45e-06	0.0002	PLA2G2A	phospholipase A2, group IIA (platelets, synovial fluid)
8066493	9.62	7.37	4.75	0.0003	0.012	SLPI	secretory leukocyte peptidase inhibitor
8092726	8.9	6.66	4.73	0.0001	0.0064	CLDN1	claudin 1
8056518	8.06	5.83	4.72	4.71e-12	4.72e-09	SCN7A	sodium channel, voltage gated, type VII alpha subunit
8118409	8.65	6.46	4.55	8.3e-08	1.87e-05	C4A; C4B; C4B_2; STK19	complement component 4A (Rodgers blood group); complement component 4B (Chido blood group); complement component 4B (Chido blood group), copy 2; serine/threonine kinase 19
8179399	8.65	6.46	4.55	8.3e-08	1.87e-05	C4A; C4B; C4B_2; STK19	complement component 4A (Rodgers blood group); complement component 4B (Chido blood group); complement component 4B (Chido blood group), copy 2; serine/threonine kinase 19
8118455	8.65	6.46	4.55	8.3e-08	1.87e-05	C4A; C4B; C4B_2; STK19	complement component 4A (Rodgers blood group); complement component 4B (Chido blood group); complement component 4B (Chido blood group), copy 2; serine/threonine kinase 19
7908312	11.08	8.96	4.37	0.0082	0.108	PRG4	proteoglycan 4
8081826	7.62	5.55	4.21	0.0002	0.0071	UPK1B	uroplakin 1B
8143144	8.42	6.35	4.19	2.46e-13	3.5e-10	PTN	pleiotrophin
8091723	8.52	6.46	4.17	7.99e-11	5.4e-08	RARRES1	retinoic acid receptor responder (tazarotene induced) 1
8082597	8.89	6.99	3.73	7.42e-09	2.49e-06	COL6A6	collagen, type VI, alpha 6
8178115	8.71	6.9	3.51	0.0001	0.0057	CFB	complement factor B
8066214	10.46	8.66	3.49	1.76e-10	1.11e-07	TGM2	transglutaminase 2
8118345	8.69	6.91	3.43	0.0001	0.0061	CFB	complement factor B
8136200	7.62	5.87	3.36	0.0008	0.0207	CPA4	carboxypeptidase A4
7963142	9.02	7.27	3.36	2.8e-11	2.4e-08	FAIM2	Fas apoptotic inhibitory molecule 2
8096070	8.86	7.12	3.33	0.0067	0.0949	BMP3	bone morphogenetic protein 3
7961507	7.54	5.81	3.32	1.6e-11	1.46e-08	ART4	ADP-ribosyltransferase 4 (Dombrock blood group)
7967030	9.87	8.15	3.31	0.0004	0.0131	RNU4-1	RNA, U4 small nuclear 1
8131666	7.87	6.17	3.25	7.69e-07	0.0001	ITGB8	integrin beta 8
8078286	7.98	6.28	3.23	5.01e-11	3.74e-08	RARB	retinoic acid receptor, beta
8111864	8.63	6.95	3.22	2.3e-07	4.03e-05	C6	complement component 6
8056611	7.51	5.82	3.21	0.0005	0.0147	LRP2	LDL receptor related protein 2
8014768	9.18	7.53	3.14	3.42e-08	8.96e-06	PLXDC1	plexin domain containing 1
7903920	7.57	5.96	3.07	1.27e-08	3.99e-06	CHI3L2	chitinase 3-like 2
7933312	7.82	6.21	3.05	0.0003	0.0099	ANXA8; ANXA8L1	annexin A8; annexin A8-like 1
8100827	8.85	7.24	3.05	0.0149	0.158	JCHAIN	joining chain of multimeric IgA and IgM
8011680	7.54	5.93	3.05	0.0002	0.0074	ALOX15	arachidonate 15-lipoxygenase
8179351	8.75	7.15	3.04	0.0002	0.0083	CFB	complement factor B
7956271	6.72	5.13	3.01	0.001	0.0256	HSD17B6	hydroxysteroid (17-beta) dehydrogenase 6
7947512	8.7	7.11	3.01	1.23e-06	0.0002	PAMR1	peptidase domain containing associated with muscle regeneration 1
8091385	7.8	6.24	2.95	8.97e-06	0.0008	CP	ceruloplasmin (ferroxidase)
7991080	7.58	6.04	2.92	0.0003	0.011	BNC1	basonuclin 1
7992071	8.07	6.54	2.9	0.0002	0.0071	MSLN	mesothelin
8103789	7.85	6.33	2.86	1.29e-05	0.001	GPM6A	glycoprotein M6A
8159521	9.13	7.62	2.86	3.58e-17	1.74e-13	PTGDS; PRR31	prostaglandin D2 synthase 21kDa (brain); proline rich 31
7967028	7.55	6.06	2.8	0.0091	0.1153	RNU4-2	RNA, U4 small nuclear 2
8022986	7.91	6.43	2.79	0.0005	0.0153	SYT4	synaptotagmin IV
8102328	8.73	7.29	2.71	2.61e-08	7.16e-06	CFI	complement factor I
8167185	11.93	10.51	2.68	4.11e-07	6.61e-05	TIMP1	TIMP metallopeptidase inhibitor 1
8120300	7.26	5.84	2.68	1.04e-08	3.32e-06	MLIP	muscular LMNA-interacting protein
7987385	8.92	7.51	2.66	1.55e-13	2.5e-10	MEIS2	Meis homeobox 2
8160040	7.91	6.52	2.62	3.71e-10	2e-07	PTPRD	protein tyrosine phosphatase, receptor type, D
8070567	7.88	6.52	2.56	1.02e-07	2.16e-05	TFF3	trefoil factor 3
8091867	6.01	4.66	2.54	3.6e-05	0.0022	BCHE	butyrylcholinesterase
8080964	9.23	7.89	2.53	1.98e-13	3.03e-10	GXYLT2	glucoside xylosyltransferase 2
7989199	8.43	7.11	2.49	6.59e-11	4.8e-08	ALDH1A2	aldehyde dehydrogenase 1 family, member A2
8101992	9.31	8	2.48	0.0022	0.0438	SLC39A8	solute carrier family 39 (zinc transporter), member 8
8089714	7.71	6.4	2.48	1.41e-08	4.37e-06	LSAMP	limbic system-associated membrane protein
8150704	7.44	6.14	2.47	2.79e-08	7.46e-06	PXDNL	peroxidasin like
8057486	8.26	6.96	2.46	2.15e-09	9.05e-07	PDE1A	phosphodiesterase 1A, calmodulin-dependent
8066619	10.88	9.59	2.45	7.94e-08	1.83e-05	PLTP	phospholipid transfer protein
7898609	8.36	7.07	2.45	2.55e-09	1.03e-06	PLA2G5	phospholipase A2, group V
8022692	6.31	5.03	2.44	0.0003	0.0114	DSC3	desmocollin 3
8141950	7.83	6.57	2.4	5.75e-07	8.62e-05	RELN	reelin
8151369	7.98	6.72	2.39	0.0003	0.0102	SBSPON	somatomedin B and thrombospondin type 1 domain containing
7927681	8.57	7.32	2.39	9.37e-10	4.4e-07	BICC1	BicC family RNA binding protein 1
8137264	9.74	8.49	2.38	5.44e-05	0.0031	TMEM176A	transmembrane protein 176A
8073775	10.59	9.34	2.38	1.33e-07	2.65e-05	FBLN1	fibulin 1
7951686	5.96	4.72	2.35	0.0065	0.0927	IL18	interleukin 18
8070073	6.53	5.3	2.35	0.0033	0.0597	C21orf62	chromosome 21 open reading frame 62
8065071	6.97	5.74	2.35	0.0008	0.0212	FLRT3	fibronectin leucine rich transmembrane protein 3
8156706	10.17	8.95	2.32	1.8e-08	5.35e-06	TMOD1	tropomodulin 1
8064894	7.51	6.3	2.32	0.0006	0.0187	LRRN4	leucine rich repeat neuronal 4
8108180	10.49	9.28	2.3	0.0382	0.2768
8127932	9.36	8.17	2.28	2.32e-10	1.32e-07	TBX18	T-box 18
7898057	7.82	6.64	2.27	4.76e-06	0.0005	PDPN	podoplanin
8161892	7.89	6.71	2.27	4.29e-08	1.1e-05	GNA14	guanine nucleotide binding protein (G protein), alpha 14
7926875	7.86	6.68	2.26	1.64e-07	3.05e-05	BAMBI	BMP and activin membrane-bound inhibitor
8015349	8.36	7.18	2.26	0.0005	0.0147	KRT19	keratin 19, type I
8033257	12.7	11.52	2.26	7.07e-07	0.0001	C3	complement component 3
8150509	9.6	8.42	2.26	1.68e-06	0.0002	PLAT	plasminogen activator, tissue
8001547	8.73	7.56	2.25	7.22e-05	0.0039	PLLP	plasmolipin
8020455	9.33	8.16	2.25	1.54e-14	3.2e-11	GATA6	GATA binding protein 6
7981718	9.58	8.42	2.24	0.0049	0.0761	IGHV3-33; IGHG1	immunoglobulin heavy variable 3-33; immunoglobulin heavy constant gamma 1 (G1m marker)
7983734	9.35	8.22	2.19	6.95e-08	1.67e-05	TMOD2	tropomodulin 2 (neuronal)
7996219	8.71	7.58	2.18	0.0004	0.0128	NDRG4	NDRG family member 4
8144643	7.94	6.82	2.17	5.51e-14	1e-10	GATA4	GATA binding protein 4
7981728	9.84	8.73	2.15	0.0074	0.1012	IGHV3-52; IGHV3-33; IGHV3-35; IGHV3-38	immunoglobulin heavy variable 3-52 (pseudogene); immunoglobulin heavy variable 3-33; immunoglobulin heavy variable 3-35 (non-functional); immunoglobulin heavy variable 3-38 (non-functional)
7960744	11.01	9.91	2.14	2.68e-09	1.07e-06	C1R; C1RL	complement component 1, r subcomponent; complement component 1, r subcomponent-like
8163383	7.9	6.8	2.14	2.11e-07	3.77e-05	SUSD1	sushi domain containing 1
8097080	9.52	8.42	2.14	0.0001	0.0057	SYNPO2	synaptopodin 2
7983867	7.36	6.27	2.14	3.56e-09	1.34e-06	CGNL1	cingulin-like 1
7988414	8.75	7.66	2.13	1.75e-06	0.0002	GATM	glycine amidinotransferase (L-arginine:glycine amidinotransferase)
7998722	5.49	4.4	2.13	0.0169	0.1711	SNORD60	small nucleolar RNA, C/D box 60
8107204	11.42	10.33	2.13	0.0354	0.2654
8043474	10.61	9.52	2.13	0.003	0.0551	IGKV1D-42	immunoglobulin kappa variable 1D-42 (non-functional)
7902400	7.7	6.62	2.12	0.0097	0.1197	SNORD45B; RABGGTB	small nucleolar RNA, C/D box 45B; Rab geranylgeranyltransferase, beta subunit
8067985	6.81	5.73	2.1	1.77e-09	7.71e-07	NCAM2	neural cell adhesion molecule 2
8050497	7.92	6.85	2.09	1.24e-09	5.61e-07	OSR1	odd-skipped related transciption factor 1
8059376	7.66	6.61	2.07	9.14e-08	1.98e-05	SERPINE2	serpin peptidase inhibitor, clade E (nexin, plasminogen activator inhibitor type 1), member 2
8095907	7	5.95	2.07	6e-05	0.0034	FRAS1	Fraser extracellular matrix complex subunit 1
7952046	8.04	7	2.07	0.0012	0.0293	MPZL2	myelin protein zero-like 2
8149825	7.72	6.68	2.06	8.67e-05	0.0045	STC1	stanniocalcin 1
8116418	9.15	8.11	2.06	0.0018	0.038	GFPT2	glutamine-fructose-6-phosphate transaminase 2
8030366	9.22	8.19	2.05	0.0026	0.05	SNORD35A; RPL13A	small nucleolar RNA, C/D box 35A; ribosomal protein L13a
7959893	8.23	7.19	2.05	0.0001	0.0059	ADGRD1	adhesion G protein-coupled receptor D1
7927367	7.45	6.42	2.05	0.0003	0.0102	ANXA8; ANXA8L1	annexin A8; annexin A8-like 1
8041383	8.85	7.82	2.05	5.8e-09	2.03e-06	LTBP1	latent transforming growth factor beta binding protein 1
8057599	8.82	7.79	2.04	0.0011	0.027	TFPI	tissue factor pathway inhibitor (lipoprotein-associated coagulation inhibitor)
8138888	6.87	5.84	2.04	3.29e-12	3.42e-09	PDE1C	phosphodiesterase 1C, calmodulin-dependent 70kDa
7909681	6.95	5.92	2.04	7.26e-08	1.73e-05	PROX1	prospero homeobox 1
8091537	8.97	7.95	2.02	8.59e-06	0.0007	IGSF10	immunoglobulin superfamily, member 10
8096440	6.84	5.83	2.02	1.02e-07	2.16e-05	GRID2	glutamate receptor, ionotropic, delta 2
7997192	7.63	6.62	2.02	0.0008	0.0213	HPR	haptoglobin-related protein
8008321	8.71	7.71	2	0.0021	0.043	ACSF2	acyl-CoA synthetase family member 2
7927307	7.42	6.43	1.99	0.0002	0.0092	ANXA8L1; ANXA8	annexin A8-like 1; annexin A8
8095723	5.69	4.7	1.98	0.0217	0.2001	EPGN	epithelial mitogen
8092134	9.16	8.17	1.98	8.65e-07	0.0001	PLD1	phospholipase D1, phosphatidylcholine-specific
8053690	7.76	6.78	1.97	0.0014	0.0319	IGKC; IGK; IGKV1-5; IGKV1-6; IGKV2D-28; IGKV3-11; IGKV3-20; IGKV1-27; IGKV2-29; IGKV1-12; IGKV1-16; IGKV1-17; IGKV2-28; IGKV2-24; IGKJ5; IGKV1-39; IGKV1-37; IGKV1D-37; IGKV1D-39; IGKV1D-12	immunoglobulin kappa constant; immunoglobulin kappa locus; immunoglobulin kappa variable 1-5; immunoglobulin kappa variable 1-6; immunoglobulin kappa variable 2D-28; immunoglobulin kappa variable 3-11; immunoglobulin kappa variable 3-20; immunoglobulin kappa variable 1-27; immunoglobulin kappa variable 2-29 (gene/pseudogene); immunoglobulin kappa variable 1-12; immunoglobulin kappa variable 1-16;…
7976816	8.64	7.66	1.97	0.0099	0.1211	SNORD114-3	small nucleolar RNA, C/D box 114-3
8084814	6.22	5.25	1.96	9.74e-06	0.0008	OSTN	osteocrin
8098214	7.82	6.86	1.95	5.49e-06	0.0005	TLL1	tolloid like 1
7962516	8.53	7.57	1.94	8.76e-06	0.0007	SLC38A1	solute carrier family 38, member 1
7907830	8.58	7.63	1.93	1.11e-10	7.17e-08	QSOX1	quiescin Q6 sulfhydryl oxidase 1
7958056	6.96	6.01	1.93	1.37e-06	0.0002	STAB2	stabilin 2
8097801	6.68	5.74	1.92	0.0031	0.0565	FAM160A1	family with sequence similarity 160, member A1
8094240	7.95	7.01	1.92	3.1e-05	0.002	CD38	CD38 molecule
8156199	8.98	8.04	1.92	4.84e-07	7.62e-05	DAPK1	death-associated protein kinase 1
8146669	6.77	5.83	1.91	2.89e-06	0.0003	TRIM55	tripartite motif containing 55
7978222	7.22	6.28	1.91	0.0006	0.0182	TGM1	transglutaminase 1
8127423	11.6	10.68	1.89	0.0151	0.1591
8122805	4.97	4.06	1.89	1.14e-05	0.0009
8116780	6.94	6.03	1.89	9.37e-06	0.0008	DSP	desmoplakin
7933772	7.1	6.19	1.88	1.6e-07	3.02e-05	ANK3	ankyrin 3, node of Ranvier (ankyrin G)
7922807	7.09	6.18	1.88	1.76e-07	3.23e-05	COLGALT2	collagen beta(1-O)galactosyltransferase 2
8147123	7.84	6.93	1.88	0.0112	0.1322	CA3	carbonic anhydrase III
8170648	10.33	9.43	1.88	0.0002	0.0077	BGN	biglycan
8067955	7.99	7.08	1.88	0.0047	0.074	CXADR	coxsackie virus and adenovirus receptor
7942569	9	8.1	1.87	3.69e-05	0.0023	SLCO2B1	solute carrier organic anion transporter family, member 2B1
8079966	7.48	6.58	1.87	1.68e-06	0.0002	SEMA3B	sema domain, immunoglobulin domain (Ig), short basic domain, secreted, (semaphorin) 3B
8098344	7.3	6.4	1.87	3.6e-09	1.34e-06	HAND2-AS1	HAND2 antisense RNA 1 (head to head)
7974902	9.93	9.04	1.86	0.0001	0.0057	RHOJ	ras homolog family member J
8002249	6.58	5.68	1.86	0.0002	0.0075	SMPD3	sphingomyelin phosphodiesterase 3, neutral membrane (neutral sphingomyelinase II)
8044225	7.23	6.33	1.86	8.58e-06	0.0007	SULT1C4	sulfotransferase family 1C member 4
7980861	6.08	5.19	1.86	1.52e-06	0.0002	CATSPERB	catsper channel auxiliary subunit beta
7947363	7.38	6.48	1.86	1.53e-05	0.0011	WT1	Wilms tumor 1
8042439	10.06	9.17	1.85	0.0121	0.1382	ANTXR1	anthrax toxin receptor 1
8146863	9.1	8.21	1.85	0.0001	0.0061	SULF1	sulfatase 1
7991602	8	7.12	1.85	3.31e-10	1.82e-07	PCSK6	proprotein convertase subtilisin/kexin type 6
7963567	7.84	6.95	1.85	0.0016	0.0362	KRT8	keratin 8, type II
8043995	10.32	9.43	1.85	2.5e-06	0.0003	IL1R1	interleukin 1 receptor, type I
8112202	8.85	7.97	1.84	0.0004	0.0143	PLK2	polo-like kinase 2
8132118	11.14	10.26	1.84	1.6e-05	0.0012	AQP1	aquaporin 1 (Colton blood group)
8152453	9.16	8.29	1.84	2.67e-06	0.0003	TRPS1	trichorhinophalangeal syndrome I
7973869	6.45	5.58	1.83	0.0435	0.2987
7907160	8.23	7.36	1.83	0.0001	0.0061	ATP1B1	ATPase, Na+/K+ transporting, beta 1 polypeptide
7981732	8.1	7.23	1.83	0.0061	0.0885	IGHV3-53; IGHV4-61; IGHG4	immunoglobulin heavy variable 3-53; immunoglobulin heavy variable 4-61; immunoglobulin heavy constant gamma 4 (G4m marker)
8083652	6.55	5.68	1.83	1.27e-07	2.59e-05	LOC100287290	cytokine receptor CRL2
8102904	6.74	5.88	1.82	0.0004	0.0129	UCP1	uncoupling protein 1 (mitochondrial, proton carrier)
8089015	9.66	8.79	1.82	1.06e-05	0.0009	PROS1	protein S (alpha)
8102831	7.11	6.25	1.82	0.008	0.1063	MGARP; NDUFC1	mitochondria localized glutamic acid rich protein; NADH dehydrogenase (ubiquinone) 1, subcomplex unknown, 1, 6kDa
8140556	7.4	6.54	1.82	4.83e-06	0.0005	HGF	hepatocyte growth factor (hepapoietin A; scatter factor)
8089011	8.75	7.89	1.82	0.0001	0.0053	PROS2P	protein S (beta) pseudogene
7980891	9.49	8.64	1.81	5.12e-05	0.0029	TC2N; CATSPERB	tandem C2 domains, nuclear; catsper channel auxiliary subunit beta
8081657	8.83	7.97	1.81	5.15e-05	0.0029	CD200	CD200 molecule
8028872	9.72	8.86	1.81	9.13e-08	1.98e-05	LTBP4	latent transforming growth factor beta binding protein 4
8105040	9.21	8.36	1.81	7.9e-05	0.0041	OSMR	oncostatin M receptor
8129573	7.21	6.35	1.81	0.0001	0.0052	MOXD1	monooxygenase, DBH-like 1
7961514	12.14	11.28	1.81	2.63e-06	0.0003	MGP	matrix Gla protein
8088745	9.18	8.33	1.81	0.0068	0.0959	FRMD4B	FERM domain containing 4B
7999291	8.22	7.37	1.8	2.01e-07	3.61e-05	C16orf89	chromosome 16 open reading frame 89
7939131	6.65	5.8	1.8	6.89e-07	0.0001	WT1-AS; WT1	WT1 antisense RNA; Wilms tumor 1
7897675	6.17	5.32	1.8	4.89e-05	0.0028	ANGPTL7	angiopoietin like 7
7923043	7.37	6.53	1.8	0.0006	0.0182	KCNT2	potassium channel, sodium activated subfamily T, member 2
8068014	5.81	4.96	1.8	0.0493	0.3213
7940530	7.1	6.25	1.79	0.0008	0.0208	MYRF	myelin regulatory factor
8026875	9.99	9.15	1.79	0.0279	0.231	SNORA68; RPL18A	small nucleolar RNA, H/ACA box 68; ribosomal protein L18a
7897801	9.23	8.4	1.78	0.0044	0.0716	RNU5E-1	RNA, U5E small nuclear 1
8144213	6.52	5.69	1.78	3.88e-07	6.38e-05	VIPR2	vasoactive intestinal peptide receptor 2
7920552	7.54	6.71	1.77	1.46e-07	2.84e-05	KCNN3	potassium channel, calcium activated intermediate/small conductance subfamily N alpha, member 3
8111887	6.58	5.75	1.77	5.56e-07	8.38e-05	PLCXD3	phosphatidylinositol-specific phospholipase C, X domain containing 3
7981724	9.86	9.04	1.77	0.0062	0.089	IGHV3-33; IGHV3-35; IGHV3-38; IGHV3-43	immunoglobulin heavy variable 3-33; immunoglobulin heavy variable 3-35 (non-functional); immunoglobulin heavy variable 3-38 (non-functional); immunoglobulin heavy variable 3-43
8006433	11.12	10.3	1.77	0.0265	0.2242	CCL2	chemokine (C-C motif) ligand 2
7951977	9.76	8.94	1.76	3.22e-09	1.25e-06	FXYD6; FXYD6-FXYD2	FXYD domain containing ion transport regulator 6; FXYD6-FXYD2 readthrough
7939052	7.61	6.8	1.76	0.0036	0.063	FIBIN	fin bud initiation factor homolog (zebrafish)
8162059	7.08	6.26	1.76	0.0043	0.0704	SLC28A3	solute carrier family 28 (concentrative nucleoside transporter), member 3
8144656	6.64	5.83	1.76	1.88e-08	5.42e-06	C8orf49	chromosome 8 open reading frame 49
7938291	12.62	11.81	1.76	0.0098	0.1205	SNORA3A; RPL27A	small nucleolar RNA, H/ACA box 3A; ribosomal protein L27a
7965941	8.91	8.1	1.76	0.0054	0.0814	GLT8D2	glycosyltransferase 8 domain containing 2
8133741	8.24	7.43	1.75	0.0004	0.0146	UPK3B	uroplakin 3B
7898693	8.29	7.48	1.75	0.0024	0.0476	ALPL	alkaline phosphatase, liver/bone/kidney
7995806	10.24	9.43	1.75	1.47e-05	0.0011	MT1A	metallothionein 1A
8123446	8.48	7.67	1.75	0.0006	0.0181	SMOC2	SPARC related modular calcium binding 2
8099897	9.79	8.99	1.74	0.0074	0.1012	UGDH	UDP-glucose 6-dehydrogenase
7904293	8.21	7.41	1.73	3.09e-05	0.002	PTGFRN	prostaglandin F2 receptor inhibitor
7997642	8.23	7.44	1.73	0.0002	0.0075	CRISPLD2	cysteine-rich secretory protein LCCL domain containing 2
8120402	7.52	6.73	1.73	0.0002	0.0095	BAG2	BCL2-associated athanogene 2
7936835	8.39	7.6	1.73	0.0003	0.0096	CPXM2	carboxypeptidase X (M14 family), member 2
7907271	11.17	10.38	1.73	8.45e-05	0.0044	FMO2	flavin containing monooxygenase 2
8112220	7.62	6.83	1.73	9.62e-07	0.0001	PDE4D	phosphodiesterase 4D, cAMP-specific
8137010	6.33	5.54	1.73	4.17e-09	1.52e-06	CNTNAP2	contactin associated protein-like 2
8160274	6.94	6.15	1.73	1.47e-06	0.0002	MGC24103	uncharacterized MGC24103
8105331	6.6	5.82	1.72	0.0078	0.1053	GZMK	granzyme K
7898805	10.13	9.35	1.72	0.0238	0.2107	C1QB	complement component 1, q subcomponent, B chain
8159371	5.19	4.41	1.72	0.0005	0.0152	MIR126	microRNA 126
8128837	6	5.22	1.72	0.0002	0.0081	METTL24	methyltransferase like 24
8101587	9.67	8.89	1.72	4.78e-05	0.0028	MAPK10	mitogen-activated protein kinase 10
7987403	6.4	5.62	1.71	1.33e-06	0.0002
8142194	10.37	9.6	1.71	0.0008	0.0226	LAMB1	laminin, beta 1
8120279	7.22	6.44	1.71	1.38e-05	0.0011	LRRC1	leucine rich repeat containing 1
8115445	6.46	5.68	1.71	0.0002	0.0092	TIMD4	T-cell immunoglobulin and mucin domain containing 4
8051583	8.63	7.86	1.71	0.0118	0.1362	CYP1B1	cytochrome P450, family 1, subfamily B, polypeptide 1
8043476	7.95	7.18	1.71	0.0051	0.0778	IGKV1D-43; IGKV1D-33; IGKV1D-17; IGKV1-33	immunoglobulin kappa variable 1D-43; immunoglobulin kappa variable 1D-33; immunoglobulin kappa variable 1D-17; immunoglobulin kappa variable 1-33
8154295	7.91	7.15	1.7	0.0327	0.254	IL33	interleukin 33
8101788	7.29	6.53	1.7	7.74e-08	1.81e-05	UNC5C	unc-5 netrin receptor C
8088952	8.21	7.45	1.69	0.0292	0.2371
8135774	5.89	5.13	1.69	0.004	0.0666	PTPRZ1	protein tyrosine phosphatase, receptor-type, Z polypeptide 1
8043459	9.27	8.51	1.69	0.0043	0.0706	IGKV1D-16; IGKV1D-33; IGKV1D-17; IGKV1-33	immunoglobulin kappa variable 1D-16; immunoglobulin kappa variable 1D-33; immunoglobulin kappa variable 1D-17; immunoglobulin kappa variable 1-33
8056583	6.59	5.83	1.69	0.0203	0.1923	ABCB11	ATP binding cassette subfamily B member 11
8145611	6.52	5.77	1.68	2.67e-08	7.19e-06	FZD3	frizzled class receptor 3
8161520	9.19	8.44	1.68	1.57e-07	2.99e-05	PGM5P4	phosphoglucomutase 5 pseudogene 4
8146092	5.89	5.15	1.68	0.0007	0.019	IDO1	indoleamine 2,3-dioxygenase 1
8057677	10.18	9.44	1.67	0.0002	0.0073	SLC40A1	solute carrier family 40 (iron-regulated transporter), member 1
8161513	9.16	8.42	1.67	4.59e-07	7.3e-05	PGM5P4	phosphoglucomutase 5 pseudogene 4
8021695	6.2	5.47	1.67	1.5e-07	2.91e-05	DOK6	docking protein 6
8009301	7.4	6.67	1.66	4.35e-06	0.0004	PRKCA	protein kinase C, alpha
7955613	6.82	6.09	1.66	0.0003	0.0108	KRT7	keratin 7, type II
8168424	9.05	8.32	1.66	0.0002	0.0069	SLC16A2	solute carrier family 16, member 2 (thyroid hormone transporter)
8122365	7.86	7.13	1.66	8.45e-06	0.0007	ADGRG6	adhesion G protein-coupled receptor G6
7915032	7.84	7.12	1.65	0.0009	0.0242	RSPO1	R-spondin 1
7920873	9.23	8.5	1.65	0.0086	0.1117	SNORA80E	small nucleolar RNA, H/ACA box 80E
7933872	8.73	8.01	1.65	0.0366	0.2702	EGR2	early growth response 2
8020973	7.32	6.61	1.65	0.0007	0.019	FHOD3	formin homology 2 domain containing 3
7940775	8.1	7.38	1.65	4.63e-06	0.0004	RARRES3	retinoic acid receptor responder (tazarotene induced) 3
7981994	8	7.28	1.64	0.0128	0.1428	SNORD116-23	small nucleolar RNA, C/D box 116-23
8157193	6.86	6.14	1.64	7.07e-07	0.0001	ZNF483	zinc finger protein 483
8097957	8.79	8.08	1.64	0.0003	0.0102	GUCY1A3	guanylate cyclase 1, soluble, alpha 3
8040073	6.56	5.85	1.64	0.003	0.0556	LINC01105	long intergenic non-protein coding RNA 1105
7914127	9.49	8.78	1.64	0.0002	0.0071	IFI6	interferon, alpha-inducible protein 6
8149071	8.08	7.37	1.64	0.0019	0.0396	ANGPT2	angiopoietin 2
7944955	7.9	7.2	1.63	1.83e-08	5.39e-06	PKNOX2	PBX/knotted 1 homeobox 2
8083594	6.15	5.45	1.63	5.09e-06	0.0005	PTX3	pentraxin 3, long
7933750	5.92	5.22	1.63	8.28e-06	0.0007	SLC16A9	solute carrier family 16, member 9
8097335	7.15	6.44	1.63	2.91e-06	0.0003	HSPA4L	heat shock 70kDa protein 4-like
8126035	7.33	6.62	1.63	4.93e-06	0.0005	CPNE5	copine V
8080578	6.76	6.06	1.63	3.63e-06	0.0004	CACNA2D3	calcium channel, voltage-dependent, alpha 2/delta subunit 3
8151310	7.09	6.39	1.63	0.0002	0.0087	EYA1	EYA transcriptional coactivator and phosphatase 1
8156848	8.06	7.35	1.63	0.0229	0.206	NR4A3	nuclear receptor subfamily 4, group A, member 3
7965686	6.76	6.06	1.63	6.24e-09	2.16e-06	ANKS1B	ankyrin repeat and sterile alpha motif domain containing 1B
8009040	8.73	8.03	1.63	2.31e-05	0.0016	MRC2	mannose receptor, C type 2
8057056	7.47	6.77	1.62	1.61e-05	0.0012	TTN	titin
7981730	10.33	9.64	1.62	0.0098	0.1203	IGHV3-53; IGHV3-33; IGHV3-35; IGHV3-38; IGHV3-43; IGHA1	immunoglobulin heavy variable 3-53; immunoglobulin heavy variable 3-33; immunoglobulin heavy variable 3-35 (non-functional); immunoglobulin heavy variable 3-38 (non-functional); immunoglobulin heavy variable 3-43; immunoglobulin heavy constant alpha 1
7938225	8.97	8.28	1.62	0.0354	0.2654	OLFML1	olfactomedin like 1
7981326	8.07	7.38	1.61	5.81e-10	2.91e-07	MIR1247; DIO3OS	microRNA 1247; DIO3 opposite strand/antisense RNA (head to head)
8139456	7.7	7.01	1.61	0.0003	0.0103	SNORA9; SNHG15	small nucleolar RNA, H/ACA box 9; small nucleolar RNA host gene 15
8095585	9.36	8.66	1.61	0.0012	0.0293	SLC4A4	solute carrier family 4 (sodium bicarbonate cotransporter), member 4
8062490	9.06	8.37	1.61	0.0138	0.1504	SNORA60	small nucleolar RNA, H/ACA box 60
8010078	7.02	6.33	1.61	0.003	0.0554	SNORD1C; SNHG16	small nucleolar RNA, C/D box 1C; small nucleolar RNA host gene 16
7924996	10.04	9.35	1.61	0.01	0.1227	C1orf198	chromosome 1 open reading frame 198
7995787	9.46	8.78	1.61	5.88e-05	0.0033	MT1M	metallothionein 1M
8043449	8.32	7.64	1.61	0.0038	0.0646	IGKV3D-15; IGKV3D-20; IGKV3OR2-268	immunoglobulin kappa variable 3D-15 (gene/pseudogene); immunoglobulin kappa variable 3D-20; immunoglobulin kappa variable 3/OR2-268 (non-functional)
8066925	10.42	9.73	1.61	0.0085	0.1106	PTGIS	prostaglandin I2 (prostacyclin) synthase
8175217	7.6	6.91	1.61	0.0069	0.0966	GPC4	glypican 4
8005951	5.82	5.13	1.61	0.0004	0.0124	SNORD42B; RPL23A	small nucleolar RNA, C/D box 42B; ribosomal protein L23a
8017927	10.6	9.91	1.61	0.001	0.0257	ABCA9	ATP binding cassette subfamily A member 9
7982377	7.52	6.85	1.6	0.0007	0.0202	GREM1	gremlin 1, DAN family BMP antagonist
8032926	10.58	9.91	1.6	4.93e-07	7.72e-05	PTPRS	protein tyrosine phosphatase, receptor type, S
7902104	7.36	6.68	1.6	2.8e-06	0.0003	PDE4B	phosphodiesterase 4B, cAMP-specific
8038735	6.96	6.29	1.6	0.0018	0.0379	KLK11	kallikrein related peptidase 11
7990839	7.22	6.55	1.6	1.53e-07	2.94e-05	STARD5	StAR-related lipid transfer domain containing 5
8130505	8.39	7.71	1.6	0.001	0.0259	EZR	ezrin
8124307	8.16	7.49	1.6	0.0024	0.0477	CMAHP	cytidine monophospho-N-acetylneuraminic acid hydroxylase, pseudogene
7904429	7.17	6.49	1.6	0.0038	0.0642	HSD3BP4	hydroxy-delta-5-steroid dehydrogenase, 3 beta, pseudogene 4
8091078	7.07	6.4	1.6	2.46e-06	0.0003	RBP1	retinol binding protein 1, cellular
7904158	9.26	8.59	1.59	0.016	0.1649	OLFML3	olfactomedin like 3
8098379	6.31	5.64	1.59	1.93e-06	0.0002	WDR17	WD repeat domain 17
7953383	7.89	7.22	1.59	0.0224	0.2038	SCARNA10	small Cajal body-specific RNA 10
7970595	6.36	5.69	1.59	0.0006	0.0187	C1QTNF9B	C1q and tumor necrosis factor related protein 9B
7957850	7.49	6.82	1.59	0.0006	0.0176	GAS2L3	growth arrest-specific 2 like 3
7961829	7.61	6.94	1.59	0.0085	0.1105	BCAT1	branched chain amino-acid transaminase 1, cytosolic
8160879	8.04	7.37	1.59	0.0011	0.0276	CCL19	chemokine (C-C motif) ligand 19
7932765	8.07	7.4	1.59	1.53e-06	0.0002	MPP7	membrane protein, palmitoylated 7
8151686	6.78	6.11	1.59	6.09e-05	0.0034	MMP16	matrix metallopeptidase 16 (membrane-inserted)
7965231	6.16	5.49	1.59	0.0027	0.0519	MGAT4C	MGAT4 family, member C
8134869	9.99	9.32	1.59	0.0002	0.0087	PCOLCE	procollagen C-endopeptidase enhancer
8009951	8.08	7.42	1.59	5.31e-05	0.003	ITGB4	integrin beta 4
8021946	9.22	8.56	1.58	0.0098	0.1205	COLEC12	collectin sub-family member 12
8107113	4.45	3.78	1.58	0.0047	0.0742
8122222	7.92	7.26	1.58	0.0003	0.0108	PDE7B	phosphodiesterase 7B
7950444	7.02	6.36	1.58	0.0048	0.0751
8101828	7.16	6.51	1.58	2.39e-05	0.0016	TSPAN5	tetraspanin 5
7909954	7.81	7.15	1.58	8.82e-05	0.0045	DISP1	dispatched homolog 1 (Drosophila)
8084717	9.11	8.46	1.57	0.0046	0.0736	ST6GAL1	ST6 beta-galactosamide alpha-2,6-sialyltranferase 1
7931914	6.72	6.07	1.57	0.0008	0.021	IL2RA	interleukin 2 receptor, alpha
8004545	7.89	7.24	1.57	1.78e-06	0.0002	ATP1B2	ATPase, Na+/K+ transporting, beta 2 polypeptide
8148572	8.56	7.91	1.57	4.09e-06	0.0004	LY6E	lymphocyte antigen 6 complex, locus E
8179331	7.32	6.67	1.57	0.0044	0.0714	C2	complement component 2
8178095	7.32	6.67	1.57	0.0044	0.0714	C2	complement component 2
7936856	8.24	7.6	1.56	1.22e-05	0.001	CHST15	carbohydrate (N-acetylgalactosamine 4-sulfate 6-O) sulfotransferase 15
8127778	8.66	8.01	1.56	2.08e-05	0.0015	FAM46A	family with sequence similarity 46, member A
8162283	6.59	5.95	1.56	9.53e-05	0.0048	ROR2	receptor tyrosine kinase-like orphan receptor 2
8116130	7.44	6.8	1.56	0.0013	0.0306	FAM153B; FAM153A; FAM153C	family with sequence similarity 153, member B; family with sequence similarity 153, member A; family with sequence similarity 153, member C, pseudogene
8147503	9.07	8.43	1.56	0.0011	0.0272	LAPTM4B	lysosomal protein transmembrane 4 beta
7993756	5.95	5.31	1.56	5.26e-07	8.09e-05	ACSM3	acyl-CoA synthetase medium-chain family member 3
8108697	7.33	6.69	1.56	0.0364	0.2697	PCDHB5	protocadherin beta 5
7965541	6.97	6.33	1.56	0.0002	0.009	FGD6	FYVE, RhoGEF and PH domain containing 6
8064539	8.4	7.76	1.56	0.0003	0.0101	CPXM1	carboxypeptidase X (M14 family), member 1
8043470	7.89	7.26	1.55	0.0067	0.0949	IGKV3OR2-268; IGKV3D-11	immunoglobulin kappa variable 3/OR2-268 (non-functional); immunoglobulin kappa variable 3D-11
8110417	7.31	6.67	1.55	0.002	0.0408	FAM153B; FAM153C	family with sequence similarity 153, member B; family with sequence similarity 153, member C, pseudogene
8099721	7.87	7.23	1.55	0.002	0.0416	SEL1L3	sel-1 suppressor of lin-12-like 3 (C. elegans)
7981996	11.25	10.62	1.55	0.003	0.0556	SNORD116-24	small nucleolar RNA, C/D box 116-24
8151684	7.65	7.02	1.55	0.0045	0.0726	MMP16	matrix metallopeptidase 16 (membrane-inserted)
7958174	8.74	8.11	1.55	2.13e-05	0.0015	TXNRD1	thioredoxin reductase 1
8118324	7.27	6.64	1.55	0.0034	0.0609	C2	complement component 2
8059477	7	6.37	1.55	2.23e-09	9.14e-07	COL4A4	collagen, type IV, alpha 4
7981988	11.42	10.79	1.55	0.0112	0.1321	SNORD116-20; SNORD116@	small nucleolar RNA, C/D box 116-20; small nucleolar RNA, C/D box 116 cluster
8162531	12.07	11.44	1.55	0.0002	0.0091	MT1P1	metallothionein 1 pseudogene 1
7986525	10.37	9.74	1.54	0.0003	0.0111	LOC105371034; LOC105371035	uncharacterized LOC105371034; uncharacterized LOC105371035
7986515	10.37	9.74	1.54	0.0003	0.0111	LOC105371034; LOC105371035	uncharacterized LOC105371034; uncharacterized LOC105371035
7906919	7.07	6.45	1.54	0.0004	0.0145	RGS4	regulator of G-protein signaling 4
8157173	6.21	5.59	1.54	1.17e-06	0.0002	MUSK	muscle, skeletal, receptor tyrosine kinase
8005064	6.6	5.98	1.54	0.0003	0.0101	ARHGAP44	Rho GTPase activating protein 44
8060893	4.31	3.68	1.54	0.0169	0.171
7976073	8.42	7.8	1.54	0.0146	0.1558	FLRT2	fibronectin leucine rich transmembrane protein 2
8007100	11.22	10.59	1.54	4.89e-08	1.22e-05	IGFBP4	insulin like growth factor binding protein 4
7986509	10.76	10.14	1.54	6.51e-05	0.0036	LOC105371033; LOC105371034; LOC105371035; LOC105371030	uncharacterized LOC105371033; uncharacterized LOC105371034; uncharacterized LOC105371035; uncharacterized LOC105371030
7986512	10.76	10.14	1.54	6.51e-05	0.0036	LOC105371033; LOC105371034; LOC105371035; LOC105371030	uncharacterized LOC105371033; uncharacterized LOC105371034; uncharacterized LOC105371035; uncharacterized LOC105371030
7986527	10.76	10.14	1.54	6.51e-05	0.0036	LOC105371033; LOC105371034; LOC105371035; LOC105371030	uncharacterized LOC105371033; uncharacterized LOC105371034; uncharacterized LOC105371035; uncharacterized LOC105371030
8012605	8.04	7.42	1.54	0.0001	0.0053	GAS7	growth arrest-specific 7
8075126	7.61	6.99	1.53	2.52e-05	0.0017	MN1	meningioma (disrupted in balanced translocation) 1
8173869	5.46	4.84	1.53	1.17e-05	0.0009	POF1B	premature ovarian failure, 1B
8033674	7.18	6.57	1.53	0.0051	0.0778	MUC16	mucin 16, cell surface associated
7960359	10.53	9.91	1.53	0.0015	0.0344
8169061	8.16	7.54	1.53	0.0024	0.0468	PLP1	proteolipid protein 1
8082767	6.52	5.91	1.53	2.97e-06	0.0003	TMEM108	transmembrane protein 108
8151447	6.65	6.04	1.53	6.87e-05	0.0038	IL7	interleukin 7
7924499	8	7.39	1.53	0.0028	0.0528	TLR5	toll-like receptor 5
7965090	8.72	8.1	1.53	0.003	0.0554	CSRP2	cysteine and glycine-rich protein 2
7986520	10.7	10.08	1.53	7.52e-05	0.004	LOC105371034; LOC105371035; LOC105371030	uncharacterized LOC105371034; uncharacterized LOC105371035; uncharacterized LOC105371030
8063410	7.44	6.82	1.53	0.0033	0.0592	PARD6B	par-6 family cell polarity regulator beta
8129888	7.36	6.74	1.53	0.0108	0.129	NHSL1	NHS-like 1
8149877	6.24	5.63	1.53	3.53e-07	5.94e-05	PNMA2	paraneoplastic Ma antigen 2
8168622	5.53	4.92	1.53	0.0029	0.0538	KLHL4	kelch-like family member 4
8060854	8.73	8.12	1.53	4.91e-05	0.0029	PLCB1	phospholipase C, beta 1 (phosphoinositide-specific)
8043468	6.88	6.27	1.53	0.0045	0.0724	IGKV1D-16; IGKV1D-33; IGKV1D-17; IGKV1-33	immunoglobulin kappa variable 1D-16; immunoglobulin kappa variable 1D-33; immunoglobulin kappa variable 1D-17; immunoglobulin kappa variable 1-33
7981722	10.57	9.96	1.53	0.0095	0.1182	IGHV3-33; IGHV3-35; IGHV3-38; IGHA1	immunoglobulin heavy variable 3-33; immunoglobulin heavy variable 3-35 (non-functional); immunoglobulin heavy variable 3-38 (non-functional); immunoglobulin heavy constant alpha 1
7969986	7.51	6.9	1.52	0.0128	0.1432	TNFSF13B	tumor necrosis factor (ligand) superfamily, member 13b
8147112	6.69	6.08	1.52	0.0005	0.0167	CA13	carbonic anhydrase XIII
8009241	9.01	8.41	1.52	0.0286	0.2342	SNORD104	small nucleolar RNA, C/D box 104
7909027	7.32	6.71	1.52	2.16e-08	6.07e-06	NFASC	neurofascin
7968052	6.91	6.31	1.52	0.0001	0.0061	C1QTNF9	C1q and tumor necrosis factor related protein 9
8138489	6.93	6.32	1.52	3.39e-06	0.0004	CDCA7L	cell division cycle associated 7-like
8097920	6.7	6.1	1.52	0.0003	0.0103	LRAT	lecithin retinol acyltransferase (phosphatidylcholine--retinol O-acyltransferase)
8120468	6.53	5.93	1.52	6.37e-09	2.18e-06	ADGRB3	adhesion G protein-coupled receptor B3
8138289	7	6.4	1.52	4.52e-06	0.0004	ETV1	ets variant 1
8024485	8.5	7.9	1.52	0.0068	0.0956	GADD45B	growth arrest and DNA-damage-inducible, beta
8056376	6.29	5.69	1.52	3.48e-06	0.0004	SCN3A	sodium channel, voltage gated, type III alpha subunit
8149574	7.69	7.09	1.52	2.19e-06	0.0003	CSGALNACT1	chondroitin sulfate N-acetylgalactosaminyltransferase 1
8112478	9.57	8.97	1.52	0.0263	0.2232	NAIP	NLR family, apoptosis inhibitory protein
8155930	7.22	6.62	1.51	0.0006	0.0187	GCNT1	glucosaminyl (N-acetyl) transferase 1, core 2
8092839	7.69	7.09	1.51	0.0025	0.0487	LRRC15	leucine rich repeat containing 15
8001197	6.49	5.9	1.51	4.2e-05	0.0025	NETO2	neuropilin (NRP) and tolloid (TLL)-like 2
8001531	9.8	9.2	1.51	0.0002	0.007	MT1G	metallothionein 1G
8127346	7.79	7.2	1.51	0.0379	0.2757	RAB23	RAB23, member RAS oncogene family
8135544	7.37	6.78	1.51	0.0002	0.0066	FOXP2	forkhead box P2
8006415	8.2	7.6	1.51	0.0007	0.0187	TMEM98	transmembrane protein 98
8046895	8.39	7.79	1.51	0.0018	0.0378	FAM171B	family with sequence similarity 171, member B
7965110	6.3	5.7	1.51	0.0135	0.1484
7986517	10.77	10.18	1.51	0.0001	0.0054	LOC105371034; LOC105371035; LOC105371030	uncharacterized LOC105371034; uncharacterized LOC105371035; uncharacterized LOC105371030
7986522	10.77	10.18	1.51	0.0001	0.0054	LOC105371034; LOC105371035; LOC105371030	uncharacterized LOC105371034; uncharacterized LOC105371035; uncharacterized LOC105371030
7909371	6.9	6.31	1.51	0.0054	0.0811	CR1	complement component (3b/4b) receptor 1 (Knops blood group)
7934215	7.6	7.01	1.51	0.0004	0.0136	SPOCK2	sparc/osteonectin, cwcv and kazal-like domains proteoglycan (testican) 2
7899029	8.21	7.63	1.5	3.09e-07	5.26e-05	MAN1C1	mannosidase, alpha, class 1C, member 1
7974697	8.75	8.16	1.5	0.0004	0.0145	DAAM1	dishevelled associated activator of morphogenesis 1
8178435	8.5	7.91	1.5	0.0166	0.1691	IER3	immediate early response 3
8043436	7.51	6.92	1.5	0.0116	0.1346	IGKV2D-29	immunoglobulin kappa variable 2D-29
8155665	7.72	7.13	1.5	3.44e-05	0.0021	PGM5	phosphoglucomutase 5
7946048	7.07	7.65	-1.5	0.0396	0.2822	HBG1; HBG2	hemoglobin, gamma A; hemoglobin, gamma G
7946054	7.07	7.65	-1.5	0.0396	0.2822	HBG1; HBG2	hemoglobin, gamma A; hemoglobin, gamma G
8041644	7.58	8.16	-1.5	0.0007	0.019	PLEKHH2	pleckstrin homology domain containing, family H (with MyTH4 domain) member 2
8057929	5.66	6.25	-1.5	0.0331	0.2556
8066407	8.07	8.66	-1.5	3.56e-06	0.0004	FITM2	fat storage-inducing transmembrane protein 2
8139488	8.02	8.6	-1.5	0.0049	0.0762	IGFBP3	insulin like growth factor binding protein 3
8173941	8.68	9.27	-1.5	5e-05	0.0029	TSPAN6	tetraspanin 6
7903227	10.83	11.42	-1.51	2.39e-06	0.0003	PALMD	palmdelphin
8085628	7.95	8.54	-1.51	1.13e-06	0.0002	ANKRD28	ankyrin repeat domain 28
8056343	8.73	9.32	-1.51	1.12e-05	0.0009	COBLL1	cordon-bleu WH2 repeat protein like 1
8095819	6.2	6.79	-1.51	0.0017	0.0375	FAM47E; FAM47E-STBD1	family with sequence similarity 47, member E; FAM47E-STBD1 readthrough
7909815	7.97	8.56	-1.51	0.0152	0.1598	IARS2	isoleucyl-tRNA synthetase 2, mitochondrial
8059470	6.65	7.24	-1.51	0.0029	0.0549	IRS1	insulin receptor substrate 1
7979455	6.71	7.3	-1.51	0.0001	0.0064	RTN1	reticulon 1
8085954	8.61	9.21	-1.51	6.34e-07	9.31e-05	AZI2	5-azacytidine induced 2
8156134	8.5	9.09	-1.51	0.0001	0.0051	NTRK2	neurotrophic tyrosine kinase, receptor, type 2
8135594	12.11	12.7	-1.51	1.2e-07	2.48e-05	CAV1	caveolin 1
8045470	5.85	6.45	-1.51	0.0001	0.0052	THSD7B	thrombospondin type 1 domain containing 7B
8123044	8	8.6	-1.51	0.0005	0.0148	TULP4	tubby like protein 4
8071147	7.13	7.72	-1.51	1.81e-07	3.29e-05	TUBA8; PEX26	tubulin, alpha 8; peroxisomal biogenesis factor 26
8037186	10.16	10.75	-1.51	5.14e-05	0.0029	LIPE	lipase, hormone-sensitive
8096753	9.58	10.18	-1.51	0.0224	0.2033	HADH	hydroxyacyl-CoA dehydrogenase
7924107	8.26	8.86	-1.51	6.52e-06	0.0006	LPGAT1	lysophosphatidylglycerol acyltransferase 1
7955348	11.17	11.77	-1.52	0.0001	0.0064	GPD1; COX14	glycerol-3-phosphate dehydrogenase 1; COX14 cytochrome c oxidase assembly factor
8032829	11.5	12.1	-1.52	4.95e-05	0.0029	PLIN4	perilipin 4
8095412	5.95	6.55	-1.52	0.0311	0.247	CSN1S1	casein alpha s1
7991335	7.56	8.16	-1.52	0.0026	0.0508	ANPEP	alanyl (membrane) aminopeptidase
8151999	5.96	6.56	-1.52	0.0005	0.0165	RGS22	regulator of G-protein signaling 22
8131600	7.91	8.52	-1.52	0.0002	0.0078	TSPAN13	tetraspanin 13
8095826	7.04	7.64	-1.52	0.0023	0.0459	FAM47E-STBD1; STBD1	FAM47E-STBD1 readthrough; starch binding domain 1
8008900	7.47	8.07	-1.52	2.55e-06	0.0003	CA4	carbonic anhydrase IV
8167998	7.74	8.35	-1.52	2.88e-07	4.92e-05	AR	androgen receptor
7950933	7.22	7.83	-1.53	0.002	0.041	NOX4	NADPH oxidase 4
8088848	8.32	8.93	-1.53	1.54e-07	2.94e-05	PDZRN3	PDZ domain containing ring finger 3
8034694	6.07	6.68	-1.53	0.0239	0.2114	MIR24-2	microRNA 24-2
8079742	7.01	7.62	-1.53	0.0114	0.1333
8122396	8.02	8.63	-1.53	0.0002	0.0084	AIG1	androgen-induced 1
8103240	7.38	8	-1.53	7.55e-08	1.78e-05	ANXA2P1	annexin A2 pseudogene 1
7981333	5.46	6.07	-1.53	0.0403	0.2857
8046086	8.51	9.12	-1.53	1.51e-06	0.0002	CERS6	ceramide synthase 6
8035993	8.44	9.06	-1.53	0.0043	0.0699	SLC7A10	solute carrier family 7 (neutral amino acid transporter light chain, asc system), member 10
7979204	9.9	10.52	-1.53	1.26e-05	0.001	FERMT2	fermitin family member 2
8166925	10.13	10.75	-1.54	0.0144	0.1548	MAOA	monoamine oxidase A
8096959	7.31	7.93	-1.54	0.0011	0.0265	ANK2	ankyrin 2, neuronal
7925504	6.5	7.12	-1.54	0.0001	0.005	MAP1LC3C	microtubule associated protein 1 light chain 3 gamma
8144802	8.11	8.73	-1.54	0.0026	0.0494	PDGFRL	platelet-derived growth factor receptor-like
8163116	8.53	9.16	-1.54	0.0005	0.016	EPB41L4B	erythrocyte membrane protein band 4.1 like 4B
8054611	8.29	8.92	-1.54	2.85e-05	0.0019	LINC00152; MIR4435-2HG	long intergenic non-protein coding RNA 152; MIR4435-2 host gene
7959298	7.95	8.58	-1.54	0.0008	0.0219	TMEM120B	transmembrane protein 120B
7946569	8.2	8.83	-1.54	7.86e-06	0.0007	RNF141	ring finger protein 141
7977340	7.29	7.92	-1.55	7.86e-05	0.0041	BTBD6	BTB (POZ) domain containing 6
8138721	6.43	7.06	-1.55	1.7e-07	3.13e-05	HOXA3	homeobox A3
7936968	7.59	8.22	-1.55	0.001	0.0257	ADAM12	ADAM metallopeptidase domain 12
7970033	8.73	9.36	-1.55	7.24e-07	0.0001	COL4A2	collagen, type IV, alpha 2
7968789	8.9	9.53	-1.55	0.0128	0.1428	RGCC	regulator of cell cycle
7948630	9.29	9.93	-1.55	0.0002	0.008	FADS3	fatty acid desaturase 3
8153939	9.03	9.67	-1.55	0.0005	0.0164	DGAT1	diacylglycerol O-acyltransferase 1
8153684	9.03	9.67	-1.55	0.0005	0.0164	DGAT1	diacylglycerol O-acyltransferase 1
8117219	8.67	9.31	-1.55	0.0001	0.0051	ACOT13	acyl-CoA thioesterase 13
8163637	6.74	7.37	-1.55	0.0028	0.0525	TNC	tenascin C
7907249	7.25	7.89	-1.56	0.0082	0.1081	FMO3	flavin containing monooxygenase 3
8135488	7.35	7.98	-1.56	0.0008	0.0218	LRRN3	leucine rich repeat neuronal 3
8162719	5.24	5.88	-1.56	0.0008	0.0223	HEMGN	hemogen
7966690	7.47	8.11	-1.56	1.15e-06	0.0002	TBX3	T-box 3
8014903	6.38	7.02	-1.56	0.0033	0.0588	GSDMB	gasdermin B
8155192	8.51	9.15	-1.56	0.0031	0.0568	GLIPR2	GLI pathogenesis-related 2
8058091	7.33	7.98	-1.56	1.59e-09	7.02e-07	SATB2	SATB homeobox 2
8173120	8.76	9.4	-1.56	0.0069	0.0966	PFKFB1	6-phosphofructo-2-kinase/fructose-2,6-biphosphatase 1
8163002	8.71	9.35	-1.56	0.0058	0.0851	KLF4	Kruppel-like factor 4 (gut)
8021484	6.23	6.87	-1.56	0.0058	0.0854	CDH20	cadherin 20, type 2
8101260	9.93	10.57	-1.56	6.57e-06	0.0006	ANTXR2	anthrax toxin receptor 2
7971922	7.72	8.37	-1.57	7.61e-05	0.004	PCDH9	protocadherin 9
8132369	7.75	8.4	-1.57	5.35e-07	8.11e-05	EPDR1	ependymin related 1
8052947	6.69	7.34	-1.57	4.84e-06	0.0005	CYP26B1	cytochrome P450, family 26, subfamily B, polypeptide 1
8061447	8.06	8.7	-1.57	3.88e-06	0.0004	PYGB	phosphorylase, glycogen; brain
8080487	8.66	9.31	-1.57	0.0004	0.0129	PRKCD	protein kinase C, delta
8152522	10.27	10.92	-1.57	7.01e-07	0.0001	ENPP2	ectonucleotide pyrophosphatase/phosphodiesterase 2
8039257	8.52	9.17	-1.57	0.0001	0.0061	LAIR1	leukocyte-associated immunoglobulin-like receptor 1
8175369	8.17	8.82	-1.57	0.0149	0.158	MAP7D3	MAP7 domain containing 3
8057887	9.16	9.81	-1.57	0.0017	0.0369	STK17B	serine/threonine kinase 17b
8124211	6.87	7.52	-1.57	0.0025	0.0481	GPLD1	glycosylphosphatidylinositol specific phospholipase D1
7937952	7.18	7.84	-1.57	0.0048	0.0752	OR51E1	olfactory receptor, family 51, subfamily E, member 1
8028380	9.3	9.96	-1.58	2.34e-06	0.0003	PSMD8	proteasome 26S subunit, non-ATPase 8
7954090	10.53	11.18	-1.58	2.96e-06	0.0003	EMP1	epithelial membrane protein 1
8081590	8.73	9.39	-1.58	9.73e-07	0.0001	PHLDB2	pleckstrin homology-like domain, family B, member 2
8021376	7.83	8.49	-1.58	7.7e-05	0.0041	NEDD4L	neural precursor cell expressed, developmentally down-regulated 4-like, E3 ubiquitin protein ligase
7943605	8.66	9.32	-1.58	9.53e-06	0.0008	ACAT1	acetyl-CoA acetyltransferase 1
8041487	7.29	7.96	-1.58	1.29e-07	2.6e-05	GPATCH11	G-patch domain containing 11
8155707	8.56	9.23	-1.58	0.0001	0.0056	TJP2	tight junction protein 2
7968212	8.41	9.07	-1.59	2.39e-07	4.17e-05	WASF3	WAS protein family, member 3
8128934	5.22	5.88	-1.59	0.0001	0.0051
7950307	9.29	9.96	-1.59	0.0148	0.157	UCP2	uncoupling protein 2 (mitochondrial, proton carrier)
8067233	9.14	9.81	-1.59	0.0005	0.0147	PMEPA1	prostate transmembrane protein, androgen induced 1
8140463	8.6	9.28	-1.6	0.0004	0.0137	FGL2	fibrinogen-like 2
8047443	9.48	10.16	-1.6	1.22e-05	0.001	STRADB	STE20-related kinase adaptor beta
7961595	5.41	6.09	-1.6	0.0008	0.0208	RERGL	RERG/RAS-like
7943827	7.71	8.39	-1.6	0.0001	0.0054	DLAT	dihydrolipoamide S-acetyltransferase
8165735	7.45	8.13	-1.6	0.0191	0.1856	CSF2RA	colony stimulating factor 2 receptor, alpha, low-affinity (granulocyte-macrophage)
8176306	7.45	8.13	-1.6	0.0191	0.1856	CSF2RA	colony stimulating factor 2 receptor, alpha, low-affinity (granulocyte-macrophage)
8042413	6.62	7.3	-1.6	8.16e-07	0.0001	PROKR1; APLF	prokineticin receptor 1; aprataxin and PNKP like factor
7925929	8.61	9.29	-1.6	0.0004	0.0143	AKR1C3; AKR1C1	aldo-keto reductase family 1, member C3; aldo-keto reductase family 1, member C1
8104693	9.13	9.81	-1.6	3.17e-05	0.002	PDZD2	PDZ domain containing 2
8110618	8.02	8.71	-1.61	0.0018	0.0381
8057898	6.94	7.63	-1.61	0.0003	0.0099	HECW2	HECT, C2 and WW domain containing E3 ubiquitin protein ligase 2
8102998	4.95	5.64	-1.61	0.0015	0.0331	GYPA	glycophorin A (MNS blood group)
8087907	7.76	8.44	-1.61	5.93e-07	8.84e-05	SEMA3G	sema domain, immunoglobulin domain (Ig), short basic domain, secreted, (semaphorin) 3G
8154047	5.25	5.94	-1.62	4.64e-07	7.33e-05	DMRT2	doublesex and mab-3 related transcription factor 2
8069553	9.24	9.93	-1.62	0.0006	0.0168	NRIP1	nuclear receptor interacting protein 1
7979085	10.27	10.96	-1.62	9.33e-06	0.0008	PYGL	phosphorylase, glycogen, liver
8059301	5.1	5.79	-1.62	1.13e-07	2.38e-05	PAX3	paired box 3
7949588	7.79	8.49	-1.62	0.0013	0.03	CD248	CD248 molecule, endosialin
8059538	10.68	11.37	-1.62	0.0025	0.049	SLC19A3	solute carrier family 19 (thiamine transporter), member 3
7928695	9.8	10.5	-1.62	6.53e-06	0.0006	FAM213A	family with sequence similarity 213, member A
8106494	8.63	9.33	-1.63	1.18e-06	0.0002	BHMT2	betaine--homocysteine S-methyltransferase 2
8157153	8.7	9.4	-1.63	1.37e-06	0.0002	AKAP2; PALM2; PALM2-AKAP2	A kinase (PRKA) anchor protein 2; paralemmin 2; PALM2-AKAP2 readthrough
8121405	6.85	7.55	-1.63	0.0007	0.0187	C6orf183	chromosome 6 open reading frame 183
7928471	7.83	8.53	-1.63	9.3e-09	3.01e-06	ADK	adenosine kinase
7961580	8.78	9.49	-1.63	0.0006	0.0168	LMO3	LIM domain only 3 (rhombotin-like 2)
7915160	9.02	9.72	-1.63	7.76e-08	1.81e-05	RRAGC	Ras-related GTP binding C
8118314	8.64	9.34	-1.63	0.0096	0.1191	HSPA1A; HSPA1B	heat shock 70kDa protein 1A; heat shock 70kDa protein 1B
7901336	9.55	10.26	-1.63	2e-05	0.0014
7922598	7.69	8.4	-1.63	0.0002	0.0075	ANGPTL1	angiopoietin like 1
8083546	6.81	7.52	-1.63	1.34e-07	2.65e-05	KCNAB1	potassium channel, voltage gated subfamily A regulatory beta subunit 1
8161484	9.62	10.33	-1.64	0.0003	0.0113	LOC100133920; LOC100996643; LOC101928195; LOC102724580; LOC102724904; LOC101929583; LOC105379443	uncharacterized LOC100133920; monofunctional C1-tetrahydrofolate synthase, mitochondrial-like
8105121	10.32	11.03	-1.64	3.23e-06	0.0003	GHR	growth hormone receptor
8178086	8.64	9.35	-1.64	0.0126	0.1413	HSPA1A; HSPA1B	heat shock 70kDa protein 1A; heat shock 70kDa protein 1B
8179324	8.64	9.35	-1.64	0.0126	0.1413	HSPA1A; HSPA1B	heat shock 70kDa protein 1A; heat shock 70kDa protein 1B
7943376	7.22	7.93	-1.64	3.49e-08	9.08e-06	CEP126	centrosomal protein 126kDa
8138749	6.81	7.52	-1.64	1.2e-07	2.48e-05	HOXA9	homeobox A9
8133014	4.66	5.38	-1.64	0.002	0.042
8111892	8.36	9.08	-1.64	1.06e-05	0.0009	OXCT1	3-oxoacid CoA-transferase 1
7907222	9.04	9.76	-1.65	8.18e-06	0.0007	PRRX1	paired related homeobox 1
8155563	9.62	10.35	-1.65	0.0003	0.012	LOC100996643; LOC101928195; LOC102724904	monofunctional C1-tetrahydrofolate synthase, mitochondrial-like
8042270	9.29	10.01	-1.65	2.64e-06	0.0003	UGP2	UDP-glucose pyrophosphorylase 2
8083839	4.85	5.58	-1.65	3.37e-05	0.0021	GPR160	G protein-coupled receptor 160
7972750	8.74	9.47	-1.66	3.65e-07	6.07e-05	COL4A1	collagen, type IV, alpha 1
7946041	6.67	7.4	-1.66	0.0013	0.03	HBD	hemoglobin, delta
8095751	8.74	9.47	-1.66	1.02e-05	0.0008	PARM1	prostate androgen-regulated mucin-like protein 1
8007931	7.6	8.33	-1.67	0.0016	0.0345	ITGB3	integrin beta 3
7921882	7.15	7.89	-1.67	0.0008	0.0213	OLFML2B	olfactomedin like 2B
8063716	5.39	6.13	-1.67	6.98e-05	0.0038	TUBB1	tubulin, beta 1 class VI
7925436	5.1	5.84	-1.67	0.0125	0.1412
7916609	9.67	10.41	-1.67	0.0104	0.1257	JUN	jun proto-oncogene
7933204	9.16	9.91	-1.68	0.0199	0.19	C10orf10	chromosome 10 open reading frame 10
7909877	9.8	10.55	-1.68	0.0014	0.0324	2018-03-01	mitochondrial amidoxime reducing component 1
8014916	7.53	8.28	-1.68	0.0002	0.008	ORMDL3	ORMDL sphingolipid biosynthesis regulator 3
7968004	6.45	7.2	-1.68	0.0079	0.1056	SGCG	sarcoglycan gamma
7952205	10	10.75	-1.69	4.45e-08	1.13e-05	MCAM	melanoma cell adhesion molecule
8104746	8.19	8.94	-1.69	0.0232	0.2072	NPR3	natriuretic peptide receptor 3
8061013	6.43	7.2	-1.7	0.0001	0.0058	ISM1	isthmin 1, angiogenesis inhibitor
7950534	7.14	7.91	-1.7	1.12e-08	3.55e-06	WNT11	wingless-type MMTV integration site family, member 11
8119124	8.16	8.93	-1.71	0.0101	0.1228	PI16	peptidase inhibitor 16
8135705	6.14	6.92	-1.71	0.0003	0.0102	KCND2	potassium channel, voltage gated Shal related subfamily D, member 2
7925954	8.96	9.74	-1.71	3.29e-05	0.0021	NET1	neuroepithelial cell transforming 1
8171248	6.79	7.57	-1.72	0.0002	0.0072	ANOS1	anosmin 1
7932227	8.43	9.22	-1.72	4e-06	0.0004	NMT2	N-myristoyltransferase 2
8086451	7.9	8.68	-1.72	4.87e-09	1.75e-06	HIGD1A	HIG1 hypoxia inducible domain family, member 1A
8127145	11.43	12.22	-1.72	4.74e-06	0.0005	ELOVL5	ELOVL fatty acid elongase 5
8021058	7	7.79	-1.72	0.0005	0.0158	SLC14A2	solute carrier family 14 (urea transporter), member 2
7929344	7.02	7.8	-1.72	0.0039	0.0664	FFAR4	free fatty acid receptor 4
8157264	7.92	8.71	-1.73	1.49e-06	0.0002	SLC31A2	solute carrier family 31 (copper transporter), member 2
8118310	10.49	11.28	-1.73	0.0005	0.0163	HSPA1A; HSPA1B	heat shock 70kDa protein 1A; heat shock 70kDa protein 1B
8068353	8.33	9.12	-1.73	4.77e-05	0.0028	SLC5A3; MRPS6	solute carrier family 5 (sodium/myo-inositol cotransporter), member 3; mitochondrial ribosomal protein S6
8179322	10.46	11.26	-1.73	0.0007	0.019	HSPA1A; HSPA1B	heat shock 70kDa protein 1A; heat shock 70kDa protein 1B
7959786	7	7.79	-1.73	0.0035	0.0617	AACS	acetoacetyl-CoA synthetase
7954293	7.2	8	-1.73	8.79e-08	1.94e-05	PDE3A	phosphodiesterase 3A, cGMP-inhibited
7928046	9.59	10.38	-1.74	1.67e-05	0.0012	TSPAN15	tetraspanin 15
8016463	5.42	6.23	-1.74	4.55e-10	2.41e-07	HOXB6; HOXB3	homeobox B6; homeobox B3
8127563	9	9.81	-1.75	0.0006	0.0175	COL12A1	collagen, type XII, alpha 1
8161377	9.78	10.6	-1.77	0.0003	0.0097	LOC100133920; LOC100996643; LOC101928195; LOC102724580; LOC102724904; LOC101929583; LOC105379443	uncharacterized LOC100133920; monofunctional C1-tetrahydrofolate synthase, mitochondrial-like
8155630	9.78	10.6	-1.77	0.0003	0.0097	LOC100133920; LOC100996643; LOC101928195; LOC102724580; LOC102724904; LOC101929583; LOC105379443	uncharacterized LOC100133920; monofunctional C1-tetrahydrofolate synthase, mitochondrial-like
8141328	5.53	6.35	-1.77	6.53e-08	1.58e-05	CYP3A5	cytochrome P450, family 3, subfamily A, polypeptide 5
7901256	7.94	8.77	-1.78	0.003	0.0554	CYP4B1	cytochrome P450, family 4, subfamily B, polypeptide 1
8058627	6.88	7.71	-1.78	0.0022	0.0447	ERBB4	erb-b2 receptor tyrosine kinase 4
8057394	9.51	10.34	-1.78	0.0001	0.0061	SESTD1	SEC14 and spectrin domains 1
7931977	9.78	10.61	-1.78	1.8e-06	0.0002	ITIH5	inter-alpha-trypsin inhibitor heavy chain family, member 5
8127854	8.93	9.77	-1.78	8.99e-05	0.0046	ME1	malic enzyme 1, NADP(+)-dependent, cytosolic
8173135	6.6	7.43	-1.79	0.0235	0.209	ALAS2	5-aminolevulinate synthase 2
7933372	6.62	7.46	-1.79	7.67e-10	3.66e-07	GDF10	growth differentiation factor 10
8042788	6.87	7.71	-1.79	0.0055	0.0822	ACTG2	actin, gamma 2, smooth muscle, enteric
8123739	10	10.84	-1.8	5.09e-05	0.0029	NRN1	neuritin 1
7926679	7.91	8.76	-1.81	4.5e-06	0.0004	KIAA1217	KIAA1217
7999253	6.82	7.68	-1.81	1.31e-06	0.0002	PPL	periplakin
7912975	6.89	7.75	-1.81	2.03e-05	0.0014	ALDH4A1	aldehyde dehydrogenase 4 family, member A1
8006655	7.56	8.42	-1.81	8.07e-06	0.0007	DHRS11	dehydrogenase/reductase (SDR family) member 11
8127158	8.41	9.27	-1.81	4.33e-06	0.0004	GCLC	glutamate-cysteine ligase, catalytic subunit
8019392	9.31	10.18	-1.82	0.0435	0.2987	FASN	fatty acid synthase
8104758	8.25	9.11	-1.82	0.0293	0.2378	NPR3	natriuretic peptide receptor 3
8002941	6.3	7.17	-1.82	3.23e-06	0.0003	ADAMTS18	ADAM metallopeptidase with thrombospondin type 1 motif 18
8016841	6.39	7.26	-1.82	3e-05	0.002	TMEM100	transmembrane protein 100
8102200	6.23	7.1	-1.82	8.29e-09	2.74e-06	DKK2	dickkopf WNT signaling pathway inhibitor 2
7974341	8.09	8.96	-1.83	3.22e-06	0.0003	GNG2	guanine nucleotide binding protein (G protein), gamma 2
7982597	10.07	10.95	-1.83	0.0334	0.2569	THBS1	thrombospondin 1
8007537	7.97	8.84	-1.84	4.68e-08	1.17e-05	CD300LG	CD300 molecule-like family member g
8094789	8.07	8.95	-1.84	8.34e-08	1.87e-05	LIMCH1	LIM and calponin homology domains 1
7945680	10.16	11.05	-1.85	3.14e-08	8.29e-06	H19; MIR675	H19, imprinted maternally expressed transcript (non-protein coding); microRNA 675
8122334	8.33	9.22	-1.85	1.18e-06	0.0002
7974366	6.47	7.36	-1.85	7.83e-05	0.0041	PTGER2	prostaglandin E receptor 2
7946986	4.14	5.03	-1.85	0.0013	0.03	SAA2	serum amyloid A2
8104079	8.42	9.31	-1.86	3.58e-09	1.34e-06	FAT1	FAT atypical cadherin 1
8170364	6.39	7.28	-1.86	1.38e-05	0.0011	AFF2	AF4/FMR2 family, member 2
8093578	7.19	8.09	-1.86	1.36e-06	0.0002	NAT8L	N-acetyltransferase 8-like (GCN5-related, putative)
7992181	7.74	8.64	-1.87	0.0027	0.052	TPSAB1; TPSB2	tryptase alpha/beta 1; tryptase beta 2 (gene/pseudogene)
7961673	5.72	6.63	-1.87	0.0178	0.177	GYS2	glycogen synthase 2 (liver)
8133876	11.78	12.69	-1.88	5.05e-07	7.81e-05	CD36	CD36 molecule (thrombospondin receptor)
8017521	6.79	7.7	-1.88	5.3e-10	2.71e-07	SCN4A	sodium channel, voltage gated, type IV alpha subunit
7966668	6.52	7.44	-1.89	2.18e-09	9.05e-07	TBX5	T-box 5
8138718	6.02	6.94	-1.89	2.91e-11	2.42e-08	HOXA2	homeobox A2
7916944	7.87	8.79	-1.9	1.77e-08	5.35e-06	PTGER3	prostaglandin E receptor 3 (subtype EP3)
8013243	7.19	8.11	-1.9	1.86e-08	5.4e-06	SHMT1	serine hydroxymethyltransferase 1 (soluble)
8154491	6.2	7.13	-1.91	1.51e-06	0.0002	ADAMTSL1	ADAMTS like 1
7918973	4.88	5.82	-1.92	3.09e-05	0.002	SPAG17	sperm associated antigen 17
8139087	6.53	7.47	-1.92	0.0006	0.0176	SFRP4	secreted frizzled-related protein 4
8078155	8.13	9.08	-1.93	7.74e-07	0.0001	GALNT15	polypeptide N-acetylgalactosaminyltransferase 15
8055992	9.76	10.71	-1.93	0.0003	0.0115	ACVR1C	activin A receptor type IC
8068361	8.85	9.81	-1.93	8.33e-05	0.0043	SLC5A3	solute carrier family 5 (sodium/myo-inositol cotransporter), member 3
7998434	7.78	8.73	-1.93	0.0027	0.0517	TPSAB1; TPSB2	tryptase alpha/beta 1; tryptase beta 2 (gene/pseudogene)
8154057	5.39	6.35	-1.94	6.76e-05	0.0037
7955873	5.8	6.76	-1.94	2.68e-13	3.54e-10	HOXC6; HOXC4; HOXC5	homeobox C6; homeobox C4; homeobox C5
8094679	7.83	8.82	-1.98	0.0001	0.0052	KLB	klotho beta
8110631	9.08	10.08	-1.99	1.44e-05	0.0011	BTNL9	butyrophilin-like 9
7922301	7.56	8.56	-2	0.0074	0.1007	MYOC	myocilin, trabecular meshwork inducible glucocorticoid response
7907549	6.09	7.1	-2	1.25e-09	5.61e-07	TNN	tenascin N
7946983	6.41	7.41	-2.01	0.0003	0.0104	SAA2	serum amyloid A2
8052058	6.12	7.13	-2.01	0.0002	0.0066	LHCGR	luteinizing hormone/choriogonadotropin receptor
8013120	9.06	10.09	-2.04	0.0005	0.0167	PEMT	phosphatidylethanolamine N-methyltransferase
8020384	6.03	7.05	-2.04	5.34e-07	8.11e-05	GREB1L	growth regulation by estrogen in breast cancer-like
8135587	10.57	11.6	-2.04	6e-07	8.91e-05	CAV2; CAV1	caveolin 2; caveolin 1
7955865	5.24	6.27	-2.04	7.44e-10	3.61e-07	HOXC9	homeobox C9
8138442	7.84	8.88	-2.05	5.33e-09	1.89e-06	TWIST1	twist family bHLH transcription factor 1
7926152	7.86	8.9	-2.05	2.64e-08	7.17e-06	ECHDC3	enoyl-CoA hydratase domain containing 3
7981142	7.83	8.87	-2.06	2.83e-06	0.0003	CLMN	calmin (calponin-like, transmembrane)
8135909	9.23	10.27	-2.06	2.88e-05	0.0019	LEP	leptin
7955869	6.27	7.32	-2.06	1.73e-08	5.29e-06	HOXC8	homeobox C8
8083240	8.25	9.3	-2.07	7.45e-09	2.49e-06	AGTR1	angiotensin II receptor, type 1
8138689	8.26	9.31	-2.07	7.45e-13	9.04e-10	SKAP2	src kinase associated phosphoprotein 2
8122099	8.5	9.56	-2.08	2.29e-07	4.03e-05	ENPP1	ectonucleotide pyrophosphatase/phosphodiesterase 1
8138728	5.56	6.61	-2.08	2.1e-08	5.98e-06	HOXA4	homeobox A4
8147000	7.73	8.79	-2.08	4.14e-11	3.26e-08	ZFHX4	zinc finger homeobox 4
8006865	7.51	8.57	-2.09	4e-07	6.5e-05	PPP1R1B	protein phosphatase 1, regulatory (inhibitor) subunit 1B
8068383	6.54	7.61	-2.1	7.22e-05	0.0039	CLIC6	chloride intracellular channel 6
7912692	8.47	9.55	-2.12	0.0004	0.0137	HSPB7	heat shock 27kDa protein family, member 7 (cardiovascular)
7960919	10.29	11.37	-2.12	0.0014	0.0321	MFAP5	microfibrillar associated protein 5
8131957	7.58	8.68	-2.14	0.0014	0.0323	SNX10	sorting nexin 10
8140534	8.59	9.7	-2.16	7.19e-05	0.0039	SEMA3C	sema domain, immunoglobulin domain (Ig), short basic domain, secreted, (semaphorin) 3C
8020779	7.41	8.52	-2.16	3.92e-06	0.0004	DSG2	desmoglein 2
8060325	8	9.11	-2.16	0.0044	0.0713	DEFB132	defensin, beta 132
8104930	7.75	8.86	-2.16	4.39e-05	0.0026	SLC1A3	solute carrier family 1 (glial high affinity glutamate transporter), member 3
8142270	5.55	6.67	-2.17	4.84e-05	0.0028	NRCAM	neuronal cell adhesion molecule
7970949	5.63	6.76	-2.19	7e-11	4.97e-08	MAB21L1; MIR548F5	mab-21-like 1 (C. elegans); microRNA 548f-5
7948344	8.97	10.1	-2.19	2.56e-06	0.0003	GLYAT	glycine-N-acyltransferase
8140620	5.93	7.07	-2.2	9.51e-06	0.0008	PCLO	piccolo presynaptic cytomatrix protein
7952268	6.82	7.97	-2.21	0.0004	0.0142	THY1	Thy-1 cell surface antigen
8016832	10.02	11.16	-2.21	1.65e-07	3.05e-05	MMD	monocyte to macrophage differentiation-associated
7955887	4.8	5.94	-2.21	1.41e-11	1.33e-08	HOXC5	homeobox C5
8107194	7.02	8.17	-2.22	0.0001	0.0061	C5orf30	chromosome 5 open reading frame 30
8160452	7.68	8.83	-2.23	6.07e-13	7.68e-10	CDKN2B	cyclin-dependent kinase inhibitor 2B (p15, inhibits CDK4)
8091283	9.14	10.31	-2.25	7.41e-11	5.13e-08	PLOD2	procollagen-lysine, 2-oxoglutarate 5-dioxygenase 2
8033818	8.49	9.66	-2.25	0.0004	0.0124	OLFM2	olfactomedin 2
7939024	6.36	7.53	-2.25	5.3e-07	8.11e-05	ANO3	anoctamin 3
8100971	6.65	7.82	-2.26	0.0088	0.113	PPBP	pro-platelet basic protein
8175234	9.22	10.43	-2.31	1.57e-05	0.0012	GPC3	glypican 3
8147573	7.48	8.69	-2.31	1.9e-07	3.44e-05	OSR2	odd-skipped related transciption factor 2
8133860	8.02	9.23	-2.32	2.17e-08	6.07e-06	GNAI1	guanine nucleotide binding protein (G protein), alpha inhibiting activity polypeptide 1
7938758	8.05	9.27	-2.33	0.0017	0.0375	SAA1	serum amyloid A1
8151592	5.96	7.19	-2.34	0.0011	0.0267	CA1	carbonic anhydrase I
7942123	8.36	9.61	-2.37	1.3e-07	2.61e-05	CCND1	cyclin D1
7942613	9.64	10.9	-2.4	0.0007	0.019	DGAT2	diacylglycerol O-acyltransferase 2
7983704	6.83	8.1	-2.4	5.77e-08	1.41e-05	GLDN	gliomedin
8083260	6.6	7.89	-2.45	0.0117	0.1354	CPA3	carboxypeptidase A3 (mast cell)
7964834	9.63	10.95	-2.49	5.22e-10	2.71e-07	CPM	carboxypeptidase M
8172204	8.28	9.62	-2.53	3.74e-09	1.38e-06	MAOB	monoamine oxidase B
8180303	8.71	10.05	-2.54	0.0011	0.027
8050619	6.35	7.7	-2.55	3.69e-06	0.0004	APOB	apolipoprotein B
7978391	7.29	8.66	-2.57	1.86e-17	1.74e-13	NOVA1	neuro-oncological ventral antigen 1
8175393	9.3	10.68	-2.6	3.27e-11	2.64e-08	ARHGEF6	Rac/Cdc42 guanine nucleotide exchange factor 6
8166079	5.83	7.22	-2.62	0.0084	0.1099	EGFL6	EGF-like-domain, multiple 6
7919028	7.05	8.46	-2.65	2.53e-13	3.5e-10	TBX15	T-box 15
8103254	7.27	8.68	-2.66	0.0001	0.0058	SFRP2	secreted frizzled-related protein 2
7979505	6.53	7.95	-2.66	1.63e-06	0.0002	SIX1	SIX homeobox 1
8128459	5.37	6.8	-2.69	1e-10	6.63e-08	SIM1	single-minded family bHLH transcription factor 1
8168737	6.79	8.23	-2.73	1.38e-05	0.0011	TNMD	tenomodulin
8149774	7.4	8.87	-2.76	1.92e-10	1.13e-07	LOXL2; ENTPD4	lysyl oxidase-like 2; ectonucleoside triphosphate diphosphohydrolase 4
8138745	6.69	8.16	-2.78	1.25e-19	3.64e-15	HOXA7	homeobox A7
8083494	9.54	11.04	-2.82	3.98e-06	0.0004	MME	membrane metallo-endopeptidase
7897522	6.75	8.27	-2.86	1e-09	4.63e-07	RBP7	retinol binding protein 7, cellular
7991766	11.98	13.5	-2.87	0.0034	0.0604	HBA2	hemoglobin, alpha 2
7991762	11.98	13.5	-2.87	0.0034	0.0604	HBA2	hemoglobin, alpha 2
7932082	8.57	10.1	-2.88	3.43e-07	5.81e-05	CCDC3	coiled-coil domain containing 3
7969613	7.36	8.89	-2.89	8.54e-13	9.94e-10	GPC6	glypican 6
8138735	6.43	7.99	-2.95	9.44e-13	1.06e-09	HOXA5	homeobox A5
8081036	6.17	7.74	-2.97	3.85e-06	0.0004	CADM2	cell adhesion molecule 2
7930482	7.77	9.41	-3.13	4.8e-11	3.68e-08	ADRA2A	adrenoceptor alpha 2A
8072015	8.07	9.76	-3.22	1.87e-09	8.01e-07	ADRBK2	adrenergic, beta, receptor kinase 2
7962312	7.97	9.66	-3.23	2.45e-08	6.78e-06	ABCD2	ATP binding cassette subfamily D member 2
7917304	6.81	8.51	-3.24	2.49e-11	2.2e-08	MCOLN3	mucolipin 3
7922756	6.84	8.54	-3.25	6.5e-10	3.2e-07	NMNAT2	nicotinamide nucleotide adenylyltransferase 2
7946033	10.88	12.62	-3.36	0.0028	0.0531	HBB	hemoglobin, beta
8138741	6.47	8.28	-3.49	1.05e-16	3.06e-13	HOXA6	homeobox A6
8106448	7.1	9.07	-3.9	1.79e-08	5.35e-06	PDE8B	phosphodiesterase 8B
8013660	7.92	9.89	-3.92	2.35e-06	0.0003	ALDOC	aldolase C, fructose-bisphosphate
7971077	8.12	10.09	-3.93	2.8e-09	1.1e-06	POSTN	periostin, osteoblast specific factor
8098146	5.34	7.32	-3.94	1.79e-10	1.11e-07	NPY5R	neuropeptide Y receptor Y5
8165808	6.25	8.26	-4.02	2.08e-15	5.5e-12	XG	Xg blood group
8106418	6.45	8.74	-4.88	1.2e-11	1.16e-08	CRHBP	corticotropin releasing hormone binding protein
8101637	5.65	7.98	-5.02	1.84e-10	1.12e-07	HSD17B13	hydroxysteroid (17-beta) dehydrogenase 13
8114249	8.73	11.4	-6.36	1.95e-10	1.13e-07	CXCL14	chemokine (C-X-C motif) ligand 14
8103494	6.36	9.4	-8.28	4.08e-14	7.92e-11	NPY1R	neuropeptide Y receptor Y1
7954398	5.61	8.91	-9.83	8.53e-08	1.89e-05	SPX	spexin hormone
8062395	7.15	10.66	-11.4	1.03e-16	3.06e-13	NNAT	neuronatin

## Sheet: Case EAT v SAT
ID	Case: EAT Avg (log2)	Case: SAT Avg (log2)	Fold Change	P-val	FDR P-val	Gene Symbol	Description
7921690	12.04	5.74	78.61	1.26e-06	0.0002	ITLN1	intelectin 1 (galactofuranose binding)
8147891	9.24	5.45	13.81	1.35e-08	3.8e-06	PKHD1L1	polycystic kidney and hepatic disease 1 (autosomal recessive)-like 1
8122176	9.06	5.61	10.91	1.02e-19	1.48e-15	TCF21	transcription factor 21
8160889	10.54	7.23	9.9	1.46e-08	4.08e-06	CCL21	chemokine (C-C motif) ligand 21
8100827	9.61	6.3	9.9	0.001	0.0248	JCHAIN	joining chain of multimeric IgA and IgM
8081826	8.68	5.39	9.77	3.79e-05	0.0022	UPK1B	uroplakin 1B
7983256	9.5	6.23	9.61	2.48e-17	1.2e-13	CKMT1B; CKMT1A	creatine kinase, mitochondrial 1B; creatine kinase, mitochondrial 1A
7983239	9.5	6.23	9.61	2.48e-17	1.2e-13	CKMT1B; CKMT1A	creatine kinase, mitochondrial 1B; creatine kinase, mitochondrial 1A
8138997	9.35	6.44	7.56	3e-16	1.09e-12	TBX20	T-box 20
8056611	8.4	5.6	6.97	7.15e-05	0.0036	LRP2	LDL receptor related protein 2
7969050	8.58	5.82	6.78	8.57e-13	1.04e-09	CYSLTR2	cysteinyl leukotriene receptor 2
8096415	8.84	6.11	6.62	1.06e-06	0.0001	MMRN1	multimerin 1
8066493	10.22	7.53	6.48	0.0011	0.0267	SLPI	secretory leukocyte peptidase inhibitor
7997188	9.01	6.33	6.4	0.0008	0.0207	HP	haptoglobin
8092726	9.3	6.69	6.12	0.0002	0.0081	CLDN1	claudin 1
7933312	8.6	6.06	5.83	2.88e-05	0.0018	ANXA8; ANXA8L1	annexin A8; annexin A8-like 1
8011680	8.45	5.93	5.73	0.0001	0.0058	ALOX15	arachidonate 15-lipoxygenase
7981732	9.1	6.64	5.48	0.0002	0.0091	IGHV3-53; IGHV4-61; IGHG4	immunoglobulin heavy variable 3-53; immunoglobulin heavy variable 4-61; immunoglobulin heavy constant gamma 4 (G4m marker)
8143144	8.48	6.04	5.41	2.06e-14	4.68e-11	PTN	pleiotrophin
7981728	10.76	8.34	5.33	2.76e-05	0.0018	IGHV3-52; IGHV3-33; IGHV3-35; IGHV3-38	immunoglobulin heavy variable 3-52 (pseudogene); immunoglobulin heavy variable 3-33; immunoglobulin heavy variable 3-35 (non-functional); immunoglobulin heavy variable 3-38 (non-functional)
7981724	10.92	8.52	5.27	9.51e-06	0.0008	IGHV3-33; IGHV3-35; IGHV3-38; IGHV3-43	immunoglobulin heavy variable 3-33; immunoglobulin heavy variable 3-35 (non-functional); immunoglobulin heavy variable 3-38 (non-functional); immunoglobulin heavy variable 3-43
7991080	8.32	5.98	5.07	5.82e-05	0.0031	BNC1	basonuclin 1
8105084	12	9.69	4.94	1.68e-12	1.75e-09	C7	complement component 7
7992071	8.76	6.46	4.93	1.45e-05	0.0011	MSLN	mesothelin
7981718	10.48	8.19	4.89	2.07e-05	0.0014	IGHV3-33; IGHG1	immunoglobulin heavy variable 3-33; immunoglobulin heavy constant gamma 1 (G1m marker)
8023710	7.79	5.5	4.89	4.22e-15	1.23e-11	CDH19	cadherin 19, type 2
8177195	6.94	4.65	4.88	0.027	0.2443	TTTY9A; TTTY9B; OFD1P6Y; OFD1P5Y	testis-specific transcript, Y-linked 9A (non-protein coding); testis-specific transcript, Y-linked 9B (non-protein coding); OFD1 pseudogene 6, Y-linked; OFD1 pseudogene 5, Y-linked
8176692	6.94	4.65	4.88	0.027	0.2443	TTTY9A; TTTY9B; OFD1P6Y; OFD1P5Y	testis-specific transcript, Y-linked 9A (non-protein coding); testis-specific transcript, Y-linked 9B (non-protein coding); OFD1 pseudogene 6, Y-linked; OFD1 pseudogene 5, Y-linked
8070073	7.67	5.39	4.85	7.07e-05	0.0035	C21orf62	chromosome 21 open reading frame 62
7981730	11.45	9.22	4.69	1.27e-05	0.001	IGHV3-53; IGHV3-33; IGHV3-35; IGHV3-38; IGHV3-43; IGHA1	immunoglobulin heavy variable 3-53; immunoglobulin heavy variable 3-33; immunoglobulin heavy variable 3-35 (non-functional); immunoglobulin heavy variable 3-38 (non-functional); immunoglobulin heavy variable 3-43; immunoglobulin heavy constant alpha 1
8132092	10.42	8.21	4.65	3.02e-13	4.63e-10	INMT; INMT-FAM188B	indolethylamine N-methyltransferase; INMT-FAM188B readthrough (NMD candidate)
8136200	8.08	5.92	4.47	0.0003	0.0116	CPA4	carboxypeptidase A4
8043476	8.96	6.81	4.45	0.0004	0.0132	IGKV1D-43; IGKV1D-33; IGKV1D-17; IGKV1-33	immunoglobulin kappa variable 1D-43; immunoglobulin kappa variable 1D-33; immunoglobulin kappa variable 1D-17; immunoglobulin kappa variable 1-33
7956271	7.12	5.04	4.23	0.0002	0.0085	HSD17B6	hydroxysteroid (17-beta) dehydrogenase 6
8056518	7.98	5.9	4.22	4.87e-11	3.73e-08	SCN7A	sodium channel, voltage gated, type VII alpha subunit
8103789	8.17	6.12	4.12	6.72e-07	9.37e-05	GPM6A	glycoprotein M6A
8091867	6.63	4.61	4.08	1.7e-06	0.0002	BCHE	butyrylcholinesterase
8082597	8.83	6.82	4.01	2.21e-08	5.68e-06	COL6A6	collagen, type VI, alpha 6
8078286	8.09	6.09	3.99	5.39e-13	6.91e-10	RARB	retinoic acid receptor, beta
8118409	8.62	6.66	3.89	3.67e-06	0.0004	C4A; C4B; C4B_2; STK19	complement component 4A (Rodgers blood group); complement component 4B (Chido blood group); complement component 4B (Chido blood group), copy 2; serine/threonine kinase 19
8179399	8.62	6.66	3.89	3.67e-06	0.0004	C4A; C4B; C4B_2; STK19	complement component 4A (Rodgers blood group); complement component 4B (Chido blood group); complement component 4B (Chido blood group), copy 2; serine/threonine kinase 19
8118455	8.62	6.66	3.89	3.67e-06	0.0004	C4A; C4B; C4B_2; STK19	complement component 4A (Rodgers blood group); complement component 4B (Chido blood group); complement component 4B (Chido blood group), copy 2; serine/threonine kinase 19
8159521	9.29	7.36	3.82	1.44e-18	1.05e-14	PTGDS; PRR31	prostaglandin D2 synthase 21kDa (brain); proline rich 31
7961507	7.5	5.58	3.79	5.46e-13	6.91e-10	ART4	ADP-ribosyltransferase 4 (Dombrock blood group)
7976496	8.43	6.51	3.78	8.46e-09	2.62e-06	SERPINA3	serpin peptidase inhibitor, clade A (alpha-1 antiproteinase, antitrypsin), member 3
8091723	8.39	6.47	3.77	1.6e-08	4.39e-06	RARRES1	retinoic acid receptor responder (tazarotene induced) 1
8015349	8.91	7.01	3.75	0.0001	0.0058	KRT19	keratin 19, type I
8053690	8.56	6.68	3.7	3.04e-05	0.0019	IGKC; IGK; IGKV1-5; IGKV1-6; IGKV2D-28; IGKV3-11; IGKV3-20; IGKV1-27; IGKV2-29; IGKV1-12; IGKV1-16; IGKV1-17; IGKV2-28; IGKV2-24; IGKJ5; IGKV1-39; IGKV1-37; IGKV1D-37; IGKV1D-39; IGKV1D-12	immunoglobulin kappa constant; immunoglobulin kappa locus; immunoglobulin kappa variable 1-5; immunoglobulin kappa variable 1-6; immunoglobulin kappa variable 2D-28; immunoglobulin kappa variable 3-11; immunoglobulin kappa variable 3-20; immunoglobulin kappa variable 1-27; immunoglobulin kappa variable 2-29 (gene/pseudogene); immunoglobulin kappa variable 1-12; immunoglobulin kappa variable 1-16;…
8131666	8.19	6.3	3.69	2.31e-06	0.0003	ITGB8	integrin beta 8
7981722	11.37	9.49	3.66	4.14e-05	0.0024	IGHV3-33; IGHV3-35; IGHV3-38; IGHA1	immunoglobulin heavy variable 3-33; immunoglobulin heavy variable 3-35 (non-functional); immunoglobulin heavy variable 3-38 (non-functional); immunoglobulin heavy constant alpha 1
7981740	10.35	8.49	3.63	6.57e-05	0.0033	IGHV3-74; IGHV3-52; IGHV3-33; IGHV3-35; IGHV3-38; IGHV3-43	immunoglobulin heavy variable 3-74; immunoglobulin heavy variable 3-52 (pseudogene); immunoglobulin heavy variable 3-33; immunoglobulin heavy variable 3-35 (non-functional); immunoglobulin heavy variable 3-38 (non-functional); immunoglobulin heavy variable 3-43
8066214	10.39	8.57	3.54	9.37e-11	6.34e-08	TGM2	transglutaminase 2
8043470	8.64	6.86	3.44	0.0004	0.0131	IGKV3OR2-268; IGKV3D-11	immunoglobulin kappa variable 3/OR2-268 (non-functional); immunoglobulin kappa variable 3D-11
8043431	9.47	7.7	3.41	0.0004	0.0132	IGKV1D-33; IGKV1-33	immunoglobulin kappa variable 1D-33; immunoglobulin kappa variable 1-33
8064894	7.83	6.11	3.28	0.0001	0.0051	LRRN4	leucine rich repeat neuronal 4
7995263	10.5	8.8	3.25	0.0001	0.0059	IGHV3-72; IGHV3-73; IGHV3-53; IGHV3-33; IGHV3-35; IGHV3-38; IGHV3-43; IGHA1	immunoglobulin heavy variable 3-72; immunoglobulin heavy variable 3-73; immunoglobulin heavy variable 3-53; immunoglobulin heavy variable 3-33; immunoglobulin heavy variable 3-35 (non-functional); immunoglobulin heavy variable 3-38 (non-functional); immunoglobulin heavy variable 3-43; immunoglobulin heavy constant alpha 1
8095585	9.85	8.16	3.22	2.38e-08	6.07e-06	SLC4A4	solute carrier family 4 (sodium bicarbonate cotransporter), member 4
8151369	8.32	6.63	3.22	5.5e-05	0.0029	SBSPON	somatomedin B and thrombospondin type 1 domain containing
8022986	7.92	6.24	3.19	0.001	0.0264	SYT4	synaptotagmin IV
8146863	9.92	8.25	3.18	5.13e-05	0.0028	SULF1	sulfatase 1
8043474	10.96	9.29	3.17	0.0003	0.0114	IGKV1D-42	immunoglobulin kappa variable 1D-42 (non-functional)
7951686	6.88	5.24	3.12	0.0029	0.0551	IL18	interleukin 18
8091385	7.88	6.25	3.09	9.36e-06	0.0008	CP	ceruloplasmin (ferroxidase)
7903920	7.55	5.93	3.07	3.4e-08	7.8e-06	CHI3L2	chitinase 3-like 2
8102831	7.58	5.97	3.06	7.09e-05	0.0035	MGARP; NDUFC1	mitochondria localized glutamic acid rich protein; NADH dehydrogenase (ubiquinone) 1, subcomplex unknown, 1, 6kDa
7963142	8.97	7.36	3.04	2.78e-09	1.08e-06	FAIM2	Fas apoptotic inhibitory molecule 2
8129330	6.62	5.03	3.02	0.0003	0.0112	TRDN	triadin
8043465	9.4	7.81	3.01	0.0006	0.0181	IGKV1D-16; IGKV1D-33; IGKV1D-17; IGKV1-33; IGKV1D-13	immunoglobulin kappa variable 1D-16; immunoglobulin kappa variable 1D-33; immunoglobulin kappa variable 1D-17; immunoglobulin kappa variable 1-33; immunoglobulin kappa variable 1D-13
8043449	8.89	7.3	3.01	0.0002	0.008	IGKV3D-15; IGKV3D-20; IGKV3OR2-268	immunoglobulin kappa variable 3D-15 (gene/pseudogene); immunoglobulin kappa variable 3D-20; immunoglobulin kappa variable 3/OR2-268 (non-functional)
8101992	9.71	8.12	3	0.0042	0.0709	SLC39A8	solute carrier family 39 (zinc transporter), member 8
8022692	6.43	4.85	2.99	0.0001	0.0052	DSC3	desmocollin 3
8068014	6.24	4.66	2.99	0.0013	0.0315
8096070	8.4	6.82	2.98	0.0008	0.022	BMP3	bone morphogenetic protein 3
7989199	8.67	7.12	2.93	8.15e-12	7.19e-09	ALDH1A2	aldehyde dehydrogenase 1 family, member A2
8178115	8.81	7.26	2.93	0.0019	0.0402	CFB	complement factor B
7939131	7.08	5.54	2.92	1.44e-10	9.23e-08	WT1-AS; WT1	WT1 antisense RNA; Wilms tumor 1
8123446	8.91	7.38	2.9	7.12e-07	9.81e-05	SMOC2	SPARC related modular calcium binding 2
8065071	7.15	5.62	2.88	0.0003	0.0114	FLRT3	fibronectin leucine rich transmembrane protein 3
8118345	8.79	7.27	2.87	0.0019	0.0409	CFB	complement factor B
8001104	9.11	7.59	2.87	0.0002	0.0075	IGHA1; IGHV3-72; IGHV3-53; IGHV3-35; IGHV3-38; IGHV3OR16-7	immunoglobulin heavy constant alpha 1; immunoglobulin heavy variable 3-72; immunoglobulin heavy variable 3-53; immunoglobulin heavy variable 3-35 (non-functional); immunoglobulin heavy variable 3-38 (non-functional); immunoglobulin heavy variable 3/OR16-7 (pseudogene)
8102328	9.01	7.52	2.81	4.19e-08	9.46e-06	CFI	complement factor I
8091537	9.07	7.59	2.78	1.61e-07	2.85e-05	IGSF10	immunoglobulin superfamily, member 10
8120300	7.46	5.98	2.78	7.79e-08	1.61e-05	MLIP	muscular LMNA-interacting protein
7981737	9.67	8.21	2.75	0.0005	0.0162	IGHV3-72; IGHV3-73; IGHV3-35	immunoglobulin heavy variable 3-72; immunoglobulin heavy variable 3-73; immunoglobulin heavy variable 3-35 (non-functional)
8098344	7.83	6.38	2.73	4.47e-13	6.19e-10	HAND2-AS1	HAND2 antisense RNA 1 (head to head)
8082797	9.78	8.33	2.72	0.0053	0.0837	TF	transferrin
7927367	7.74	6.31	2.7	8.9e-05	0.0042	ANXA8; ANXA8L1	annexin A8; annexin A8-like 1
7927307	7.75	6.33	2.68	0.0001	0.0058	ANXA8L1; ANXA8	annexin A8-like 1; annexin A8
8043459	9.61	8.19	2.66	0.0007	0.0188	IGKV1D-16; IGKV1D-33; IGKV1D-17; IGKV1-33	immunoglobulin kappa variable 1D-16; immunoglobulin kappa variable 1D-33; immunoglobulin kappa variable 1D-17; immunoglobulin kappa variable 1-33
8179351	8.75	7.34	2.66	0.0017	0.0375	CFB	complement factor B
8050497	8.12	6.71	2.66	1.69e-11	1.37e-08	OSR1	odd-skipped related transciption factor 1
8144643	8.12	6.73	2.63	8.62e-16	2.79e-12	GATA4	GATA binding protein 4
7981720	9.39	8	2.63	0.0003	0.0096	IGHV3-35	immunoglobulin heavy variable 3-35 (non-functional)
8057486	8.52	7.13	2.62	1.95e-10	1.18e-07	PDE1A	phosphodiesterase 1A, calmodulin-dependent
8089714	7.8	6.42	2.6	1.23e-09	5.69e-07	LSAMP	limbic system-associated membrane protein
7968052	7.55	6.18	2.58	2.03e-08	5.32e-06	C1QTNF9	C1q and tumor necrosis factor related protein 9
8156706	10.4	9.03	2.58	9.45e-09	2.8e-06	TMOD1	tropomodulin 1
8056583	6.97	5.61	2.56	0.0029	0.0545	ABCB11	ATP binding cassette subfamily B member 11
8160040	8.1	6.75	2.55	4.4e-09	1.58e-06	PTPRD	protein tyrosine phosphatase, receptor type, D
7978222	7.69	6.35	2.54	0.0004	0.012	TGM1	transglutaminase 1
7962516	8.63	7.29	2.54	8.44e-06	0.0007	SLC38A1	solute carrier family 38, member 1
7947363	7.81	6.47	2.54	7.46e-07	0.0001	WT1	Wilms tumor 1
8067955	8.35	7.01	2.53	0.0002	0.0065	CXADR	coxsackie virus and adenovirus receptor
8095907	7.35	6.01	2.53	1.69e-05	0.0012	FRAS1	Fraser extracellular matrix complex subunit 1
8001102	8.2	6.87	2.51	5.65e-05	0.003	IGHV3-53; IGHV3-35	immunoglobulin heavy variable 3-53; immunoglobulin heavy variable 3-35 (non-functional)
7922807	7.22	5.9	2.49	1.46e-10	9.23e-08	COLGALT2	collagen beta(1-O)galactosyltransferase 2
8167185	12.2	10.88	2.49	6.27e-05	0.0032	TIMP1	TIMP metallopeptidase inhibitor 1
8043468	7.25	5.94	2.48	0.001	0.025	IGKV1D-16; IGKV1D-33; IGKV1D-17; IGKV1-33	immunoglobulin kappa variable 1D-16; immunoglobulin kappa variable 1D-33; immunoglobulin kappa variable 1D-17; immunoglobulin kappa variable 1-33
8053551	7.54	6.24	2.47	9.74e-07	0.0001	REEP1	receptor accessory protein 1
8137264	10.04	8.74	2.46	8.88e-07	0.0001	TMEM176A	transmembrane protein 176A
8001547	9.02	7.73	2.44	0.0002	0.0076	PLLP	plasmolipin
8128837	6.4	5.12	2.43	2.48e-08	6.22e-06	METTL24	methyltransferase like 24
7983867	7.33	6.07	2.39	2.8e-10	1.55e-07	CGNL1	cingulin-like 1
8080964	9.54	8.29	2.39	2.22e-12	2.15e-09	GXYLT2	glucoside xylosyltransferase 2
7924996	10.46	9.21	2.39	4.4e-05	0.0025	C1orf198	chromosome 1 open reading frame 198
8033674	7.6	6.36	2.36	0.0014	0.0325	MUC16	mucin 16, cell surface associated
8144656	7	5.77	2.34	1.12e-12	1.3e-09	C8orf49	chromosome 8 open reading frame 49
8066619	11.13	9.9	2.34	1.52e-06	0.0002	PLTP	phospholipid transfer protein
8101788	7.31	6.1	2.32	4.26e-13	6.19e-10	UNC5C	unc-5 netrin receptor C
7907271	11.24	10.05	2.29	2.86e-08	7.08e-06	FMO2	flavin containing monooxygenase 2
7967993	6.33	5.14	2.28	0.0004	0.0131	FGF9	fibroblast growth factor 9
7920552	7.74	6.55	2.28	1.28e-09	5.82e-07	KCNN3	potassium channel, calcium activated intermediate/small conductance subfamily N alpha, member 3
8083652	6.9	5.71	2.28	2.96e-10	1.59e-07	LOC100287290	cytokine receptor CRL2
8043360	8.07	6.88	2.27	0.0009	0.0238	IGKV3OR2-268	immunoglobulin kappa variable 3/OR2-268 (non-functional)
7913216	11.34	10.16	2.27	0.012	0.1457	PLA2G2A	phospholipase A2, group IIA (platelets, synovial fluid)
8101587	9.79	8.62	2.26	6.39e-09	2.12e-06	MAPK10	mitogen-activated protein kinase 10
7898693	8.63	7.45	2.25	6.51e-05	0.0033	ALPL	alkaline phosphatase, liver/bone/kidney
7982377	7.84	6.67	2.25	4.13e-05	0.0024	GREM1	gremlin 1, DAN family BMP antagonist
8111864	8.4	7.23	2.24	0.0004	0.0121	C6	complement component 6
8033257	12.9	11.74	2.24	1.01e-06	0.0001	C3	complement component 3
7987385	8.98	7.83	2.22	2.21e-12	2.15e-09	MEIS2	Meis homeobox 2
7907830	8.97	7.83	2.21	3.88e-12	3.53e-09	QSOX1	quiescin Q6 sulfhydryl oxidase 1
7926875	7.95	6.8	2.21	2.07e-07	3.63e-05	BAMBI	BMP and activin membrane-bound inhibitor
7980891	9.58	8.45	2.18	3.36e-06	0.0003	TC2N; CATSPERB	tandem C2 domains, nuclear; catsper channel auxiliary subunit beta
8038735	7.21	6.09	2.18	0.0002	0.0067	KLK11	kallikrein related peptidase 11
7928306	8.43	7.31	2.18	8.19e-06	0.0007
8044225	7.3	6.17	2.18	7.94e-09	2.51e-06	SULT1C4	sulfotransferase family 1C member 4
7916506	5.44	4.33	2.16	0.0002	0.0089	C1orf168	chromosome 1 open reading frame 168
8020455	9.33	8.22	2.15	7.12e-14	1.38e-10	GATA6	GATA binding protein 6
8096704	8.65	7.54	2.15	4.2e-05	0.0024	NPNT	nephronectin
7898057	7.79	6.69	2.14	0.0001	0.0053	PDPN	podoplanin
7944955	8.03	6.93	2.14	1.46e-11	1.22e-08	PKNOX2	PBX/knotted 1 homeobox 2
8073775	10.71	9.61	2.14	2.09e-06	0.0002	FBLN1	fibulin 1
7915032	8.08	6.98	2.13	9.89e-05	0.0046	RSPO1	R-spondin 1
7999291	8.31	7.22	2.13	2.83e-10	1.55e-07	C16orf89	chromosome 16 open reading frame 89
8162059	7.25	6.16	2.13	0.0045	0.0739	SLC28A3	solute carrier family 28 (concentrative nucleoside transporter), member 3
8040073	6.78	5.69	2.13	0.0006	0.0177	LINC01105	long intergenic non-protein coding RNA 1105
8096440	6.62	5.53	2.13	4.27e-08	9.52e-06	GRID2	glutamate receptor, ionotropic, delta 2
8102904	6.89	5.8	2.12	3.46e-05	0.0021	UCP1	uncoupling protein 1 (mitochondrial, proton carrier)
7997192	7.75	6.67	2.12	0.0069	0.1007	HPR	haptoglobin-related protein
8095723	5.3	4.23	2.1	0.016	0.176	EPGN	epithelial mitogen
8133741	8.48	7.42	2.09	0.0009	0.0229	UPK3B	uroplakin 3B
7962212	8.3	7.23	2.09	0.0009	0.0236	PKP2	plakophilin 2
8161892	7.95	6.9	2.07	7.11e-09	2.32e-06	GNA14	guanine nucleotide binding protein (G protein), alpha 14
8150509	9.68	8.63	2.07	3.2e-05	0.0019	PLAT	plasminogen activator, tissue
7983734	9.41	8.37	2.06	1.67e-06	0.0002	TMOD2	tropomodulin 2 (neuronal)
7955637	8.04	6.99	2.06	0.0003	0.0105	KRT18	keratin 18, type I
7918878	8.93	7.89	2.06	0.0005	0.0162	CASQ2	calsequestrin 2 (cardiac muscle)
8059878	5.86	4.82	2.05	2.95e-06	0.0003	IQCA1	IQ motif containing with AAA domain 1
8127932	9.47	8.44	2.05	2.11e-09	8.75e-07	TBX18	T-box 18
7981601	7.58	6.55	2.05	0.0029	0.0549	ELK2AP; ZCWPW2; IGHA1; IGHG1; IGHD; IGHM; IGHG3; IGHV4-31; IGHG2; IGHA2; IGHV3-74; IGHV1-69; IGHV3-66; IGHV5-51; IGHV1-46; IGHV3-53; IGHV3-49; IGHV3-64; IGHV4-59; IGHV4-28; IGHV4-39; IGHV4-34; IGHV1-45; IGHV3-23; IGHV1-24; IGHV3-7; IGHV3-21; IGHV1-12; IGHV3-15; IGHV3-20; IGHV2-5; IGHV3-22; IGHV3-13; IGHV1-2; IGHV6-1; IGHJ6; IGHJ1; IGHG4; IGHGP; IGH; IGHV7-27; IGHV1-18; IGHV3-11; IGHV1-3; IGHV1-69…	ELK2A, member of ETS oncogene family, pseudogene; zinc finger, CW type with PWWP domain 2; immunoglobulin heavy constant alpha 1; immunoglobulin heavy constant gamma 1 (G1m marker); immunoglobulin heavy constant delta; immunoglobulin heavy constant mu; immunoglobulin heavy constant gamma 3 (G3m marker); immunoglobulin heavy variable 4-31; immunoglobulin heavy constant gamma 2 (G2m marker); immuno…
8017619	6.39	5.36	2.04	0.0001	0.0047
7942569	9.05	8.03	2.04	0.0003	0.0101	SLCO2B1	solute carrier organic anion transporter family, member 2B1
7980861	6.07	5.04	2.04	5.51e-07	8.09e-05	CATSPERB	catsper channel auxiliary subunit beta
7947512	9.11	8.08	2.04	0.0002	0.0084	PAMR1	peptidase domain containing associated with muscle regeneration 1
7897675	6.28	5.26	2.02	4.94e-06	0.0005	ANGPTL7	angiopoietin like 7
7940530	7.31	6.29	2.02	0.0002	0.0068	MYRF	myelin regulatory factor
8116780	6.97	5.96	2.01	1.11e-05	0.0009	DSP	desmoplakin
7952046	8.12	7.11	2.01	9.13e-06	0.0007	MPZL2	myelin protein zero-like 2
8135774	5.93	4.93	2.01	8.52e-06	0.0007	PTPRZ1	protein tyrosine phosphatase, receptor-type, Z polypeptide 1
7933772	7.23	6.23	2	3.9e-07	6.03e-05	ANK3	ankyrin 3, node of Ranvier (ankyrin G)
7916667	7.7	6.7	2	7.76e-06	0.0007
8116130	7.5	6.5	2	0.0009	0.0245	FAM153B; FAM153A; FAM153C	family with sequence similarity 153, member B; family with sequence similarity 153, member A; family with sequence similarity 153, member C, pseudogene
8084757	9.33	8.34	2	0.0003	0.011	TPRG1	tumor protein p63 regulated 1
8144213	6.76	5.76	2	9.34e-08	1.81e-05	VIPR2	vasoactive intestinal peptide receptor 2
7940775	8.38	7.39	2	2.31e-06	0.0003	RARRES3	retinoic acid receptor responder (tazarotene induced) 3
8098214	7.9	6.91	1.99	1.93e-06	0.0002	TLL1	tolloid like 1
8084814	6.08	5.09	1.99	0.0001	0.0054	OSTN	osteocrin
7931914	6.85	5.86	1.98	2.73e-05	0.0017	IL2RA	interleukin 2 receptor, alpha
7909681	6.86	5.88	1.97	1.08e-06	0.0001	PROX1	prospero homeobox 1
8014768	9.29	8.31	1.97	1.35e-05	0.001	PLXDC1	plexin domain containing 1
8168424	9.18	8.2	1.97	2.43e-08	6.15e-06	SLC16A2	solute carrier family 16, member 2 (thyroid hormone transporter)
7923043	7.61	6.63	1.97	0.0011	0.0269	KCNT2	potassium channel, sodium activated subfamily T, member 2
8017927	10.8	9.83	1.95	1.3e-06	0.0002	ABCA9	ATP binding cassette subfamily A member 9
8004691	9.36	8.39	1.95	1.06e-08	3.13e-06	TMEM88	transmembrane protein 88
8097080	9.56	8.6	1.95	7.75e-05	0.0038	SYNPO2	synaptopodin 2
8141950	7.69	6.72	1.95	0.0003	0.0099	RELN	reelin
8079966	7.7	6.75	1.93	4.54e-06	0.0004	SEMA3B	sema domain, immunoglobulin domain (Ig), short basic domain, secreted, (semaphorin) 3B
7958056	6.75	5.8	1.92	8.93e-08	1.79e-05	STAB2	stabilin 2
8062728	8.6	7.66	1.92	9.38e-05	0.0044	SGK2	serum/glucocorticoid regulated kinase 2
8105331	6.7	5.76	1.92	0.0027	0.0521	GZMK	granzyme K
8091078	7.17	6.23	1.92	4.99e-08	1.1e-05	RBP1	retinol binding protein 1, cellular
7991047	7.49	6.55	1.91	1.72e-06	0.0002	HOMER2	homer scaffolding protein 2
7996219	8.34	7.41	1.91	0.0005	0.0146	NDRG4	NDRG family member 4
8070567	7.59	6.67	1.9	6.25e-05	0.0032	TFF3	trefoil factor 3
8008321	9.09	8.16	1.89	0.0002	0.0071	ACSF2	acyl-CoA synthetase family member 2
8137010	6.24	5.32	1.89	5.48e-11	3.89e-08	CNTNAP2	contactin associated protein-like 2
8146839	7.64	6.72	1.89	0.001	0.0262	C8orf34	chromosome 8 open reading frame 34
8068363	7.68	6.76	1.89	0.0032	0.0592	LINC00310	long intergenic non-protein coding RNA 310
7927681	8.62	7.71	1.89	3.79e-07	5.89e-05	BICC1	BicC family RNA binding protein 1
8122222	8.2	7.29	1.88	5.82e-07	8.44e-05	PDE7B	phosphodiesterase 7B
7904429	7.23	6.32	1.88	0.0026	0.0504	HSD3BP4	hydroxy-delta-5-steroid dehydrogenase, 3 beta, pseudogene 4
7934215	7.73	6.82	1.88	5.71e-07	8.35e-05	SPOCK2	sparc/osteonectin, cwcv and kazal-like domains proteoglycan (testican) 2
8130505	8.84	7.93	1.88	0.0026	0.0506	EZR	ezrin
8157193	7.08	6.18	1.87	1.11e-06	0.0001	ZNF483	zinc finger protein 483
7909954	8.29	7.38	1.87	1.72e-05	0.0012	DISP1	dispatched homolog 1 (Drosophila)
7979241	8.41	7.51	1.87	0.0006	0.0174	BMP4	bone morphogenetic protein 4
8067985	6.74	5.84	1.87	1.33e-06	0.0002	NCAM2	neural cell adhesion molecule 2
7974902	10	9.1	1.87	8.68e-06	0.0007	RHOJ	ras homolog family member J
8002249	6.67	5.78	1.86	0.0013	0.0307	SMPD3	sphingomyelin phosphodiesterase 3, neutral membrane (neutral sphingomyelinase II)
8137485	6.67	5.77	1.86	0.0001	0.0059	DPP6	dipeptidyl-peptidase 6
8138888	6.78	5.89	1.86	2.19e-09	8.96e-07	PDE1C	phosphodiesterase 1C, calmodulin-dependent 70kDa
8057677	10.17	9.28	1.86	1.29e-05	0.001	SLC40A1	solute carrier family 40 (iron-regulated transporter), member 1
8114805	7.21	6.32	1.86	0.0039	0.0668	FGF1	fibroblast growth factor 1 (acidic)
7991602	7.99	7.1	1.85	5.34e-09	1.83e-06	PCSK6	proprotein convertase subtilisin/kexin type 6
8176193	9.17	8.29	1.85	0.0002	0.008	F8	coagulation factor VIII, procoagulant component
8160260	9.27	8.38	1.85	2.16e-07	3.7e-05	BNC2	basonuclin 2
7936835	8.7	7.81	1.85	7.47e-05	0.0037	CPXM2	carboxypeptidase X (M14 family), member 2
7933750	6	5.12	1.85	3.2e-08	7.61e-06	SLC16A9	solute carrier family 16, member 9
8160274	7.21	6.32	1.85	8.33e-07	0.0001	MGC24103	uncharacterized MGC24103
8094240	7.96	7.08	1.84	0.0001	0.0058	CD38	CD38 molecule
8147244	6.43	5.55	1.84	0.0145	0.1651	NECAB1	N-terminal EF-hand calcium binding protein 1
8122805	4.73	3.85	1.84	1.39e-05	0.001
8054517	8.89	8.01	1.84	4.74e-05	0.0026	LINC01123	long intergenic non-protein coding RNA 1123
7948167	9.04	8.17	1.83	1.28e-05	0.001	APLNR	apelin receptor
8157650	7.99	7.11	1.83	0.0006	0.0175	PTGS1	prostaglandin-endoperoxide synthase 1 (prostaglandin G/H synthase and cyclooxygenase)
7941148	8.52	7.65	1.83	0.0001	0.006	TM7SF2	transmembrane 7 superfamily member 2
8001457	11.25	10.38	1.83	0.0118	0.144	CES1; CES1P1	carboxylesterase 1; carboxylesterase 1 pseudogene 1
8059376	7.41	6.54	1.83	3.5e-05	0.0021	SERPINE2	serpin peptidase inhibitor, clade E (nexin, plasminogen activator inhibitor type 1), member 2
7970595	6.75	5.88	1.83	0.0001	0.0053	C1QTNF9B	C1q and tumor necrosis factor related protein 9B
8156199	9.16	8.29	1.82	2.73e-05	0.0017	DAPK1	death-associated protein kinase 1
8052916	6.97	6.11	1.82	6.42e-08	1.37e-05	CD207	CD207 molecule, langerin
7963567	7.79	6.93	1.82	0.0011	0.027	KRT8	keratin 8, type II
8041383	8.72	7.87	1.81	1.03e-05	0.0008	LTBP1	latent transforming growth factor beta binding protein 1
8147273	6.47	5.61	1.81	1.2e-05	0.0009	LRRC69; SLC26A7	leucine rich repeat containing 69; solute carrier family 26 (anion exchanger), member 7
8115445	6.59	5.74	1.81	0.0028	0.0539	TIMD4	T-cell immunoglobulin and mucin domain containing 4
8081657	9.23	8.37	1.81	3.31e-05	0.002	CD200	CD200 molecule
7942674	10.42	9.58	1.8	1.16e-05	0.0009	TSKU	tsukushi, small leucine rich proteoglycan
7898609	8.23	7.38	1.8	1.39e-05	0.001	PLA2G5	phospholipase A2, group V
8126729	7.87	7.03	1.8	0.0002	0.0087	CLIC5	chloride intracellular channel 5
8099897	10.37	9.52	1.8	0.0213	0.2109	UGDH	UDP-glucose 6-dehydrogenase
8150704	7.02	6.18	1.79	4.13e-06	0.0004	PXDNL	peroxidasin like
8126035	7.36	6.51	1.79	2.23e-05	0.0015	CPNE5	copine V
8092134	9.17	8.33	1.79	3.13e-07	5.05e-05	PLD1	phospholipase D1, phosphatidylcholine-specific
8059477	7.01	6.17	1.79	9.19e-10	4.46e-07	COL4A4	collagen, type IV, alpha 4
8108697	7.76	6.92	1.79	0.0011	0.0279	PCDHB5	protocadherin beta 5
7960744	10.96	10.13	1.78	2.7e-06	0.0003	C1R; C1RL	complement component 1, r subcomponent; complement component 1, r subcomponent-like
8149877	6.37	5.54	1.78	2.71e-09	1.07e-06	PNMA2	paraneoplastic Ma antigen 2
8170648	10.46	9.63	1.78	0.0026	0.0506	BGN	biglycan
8120279	7.31	6.48	1.78	7.02e-05	0.0035	LRRC1	leucine rich repeat containing 1
8052908	6.78	5.95	1.78	4.29e-08	9.52e-06	CLEC4F	C-type lectin domain family 4, member F
8063410	7.45	6.62	1.78	0.0003	0.0109	PARD6B	par-6 family cell polarity regulator beta
8141708	8.57	7.75	1.77	0.0003	0.0105	CLDN15	claudin 15
7932453	7.64	6.82	1.77	1.28e-05	0.001	NEBL	nebulette
8082767	6.81	6	1.76	9.06e-05	0.0043	TMEM108	transmembrane protein 108
7987403	6.55	5.74	1.76	6.91e-08	1.46e-05
7974697	9.05	8.24	1.76	3.05e-05	0.0019	DAAM1	dishevelled associated activator of morphogenesis 1
7981326	8.08	7.26	1.76	1.78e-09	7.87e-07	MIR1247; DIO3OS	microRNA 1247; DIO3 opposite strand/antisense RNA (head to head)
8122365	8.04	7.23	1.75	6.94e-05	0.0035	ADGRG6	adhesion G protein-coupled receptor G6
8062123	6.9	6.09	1.75	0.0002	0.0083	MMP24	matrix metallopeptidase 24 (membrane-inserted)
7932765	8.26	7.45	1.75	8.55e-07	0.0001	MPP7	membrane protein, palmitoylated 7
7946757	7.52	6.71	1.75	3.29e-10	1.71e-07	SOX6	SRY box 6
8138289	7.28	6.48	1.75	7.84e-08	1.61e-05	ETV1	ets variant 1
8146967	6.54	5.74	1.75	0.0069	0.1008	CRISPLD1	cysteine-rich secretory protein LCCL domain containing 1
8110417	7.23	6.43	1.75	0.0023	0.0468	FAM153B; FAM153C	family with sequence similarity 153, member B; family with sequence similarity 153, member C, pseudogene
7986639	7.33	6.53	1.74	0.0053	0.0843	IGHV4OR15-8; IGHV4-4	immunoglobulin heavy variable 4/OR15-8 (non-functional); immunoglobulin heavy variable 4-4
8161755	9.61	8.81	1.74	0.0209	0.2086	ALDH1A1	aldehyde dehydrogenase 1 family, member A1
8028872	9.74	8.95	1.74	4.58e-06	0.0004	LTBP4	latent transforming growth factor beta binding protein 4
8018652	8.83	8.03	1.74	0.0007	0.0189	RNF157	ring finger protein 157
8097920	6.73	5.94	1.73	2.7e-07	4.44e-05	LRAT	lecithin retinol acyltransferase (phosphatidylcholine--retinol O-acyltransferase)
8117435	8	7.21	1.73	0.0005	0.0144	BTN3A2	butyrophilin, subfamily 3, member A2
8064539	8.5	7.72	1.72	2.82e-05	0.0018	CPXM1	carboxypeptidase X (M14 family), member 1
8140556	7.36	6.57	1.72	4.57e-06	0.0004	HGF	hepatocyte growth factor (hepapoietin A; scatter factor)
8152506	6.41	5.62	1.72	6.64e-05	0.0034	SAMD12	sterile alpha motif domain containing 12
7901272	9.1	8.32	1.72	0.04	0.3076	CYP4X1	cytochrome P450, family 4, subfamily X, polypeptide 1
7965110	6.33	5.55	1.71	0.0024	0.0481
8063187	7.63	6.86	1.7	1.18e-08	3.39e-06	EYA2	EYA transcriptional coactivator and phosphatase 2
8137483	7.6	6.83	1.7	0.0002	0.0079	FLJ16734	uncharacterized LOC641928
8126163	6.84	6.07	1.7	7.38e-07	0.0001	KCNK17	potassium channel, two pore domain subfamily K, member 17
8108912	7.99	7.22	1.7	2.09e-06	0.0002	SH3RF2	SH3 domain containing ring finger 2
7916654	8.09	7.33	1.7	0.0001	0.0052	KANK4	KN motif and ankyrin repeat domains 4
8157173	6.2	5.44	1.69	1.26e-06	0.0002	MUSK	muscle, skeletal, receptor tyrosine kinase
8112220	7.67	6.91	1.69	7.61e-06	0.0007	PDE4D	phosphodiesterase 4D, cAMP-specific
8155665	7.71	6.95	1.69	3.2e-05	0.0019	PGM5	phosphoglucomutase 5
7908529	6.77	6.02	1.69	2.49e-05	0.0016	LHX9	LIM homeobox 9
8097957	8.77	8.02	1.69	2.3e-06	0.0003	GUCY1A3	guanylate cyclase 1, soluble, alpha 3
7988414	8.85	8.1	1.68	1.59e-05	0.0012	GATM	glycine amidinotransferase (L-arginine:glycine amidinotransferase)
7902810	7.16	6.41	1.68	5.65e-06	0.0005	LMO4	LIM domain only 4
8021695	6.19	5.44	1.68	5.43e-07	8.02e-05	DOK6	docking protein 6
8141066	7.25	6.51	1.67	6.61e-08	1.4e-05	PON3	paraoxonase 3
7906969	8.53	7.79	1.67	4.41e-06	0.0004
7996819	6.57	5.83	1.67	0.0008	0.022	CDH3	cadherin 3, type 1, P-cadherin (placental)
8064904	5.99	5.25	1.67	1.83e-08	4.9e-06	FERMT1	fermitin family member 1
7951977	9.8	9.06	1.67	5.29e-09	1.83e-06	FXYD6; FXYD6-FXYD2	FXYD domain containing ion transport regulator 6; FXYD6-FXYD2 readthrough
8081564	7.33	6.59	1.67	0.0188	0.1949	CD96	CD96 molecule
8145611	6.4	5.67	1.67	1.54e-08	4.27e-06	FZD3	frizzled class receptor 3
7993167	6.55	5.81	1.67	0.0006	0.0177	ATF7IP2	activating transcription factor 7 interacting protein 2
7985285	6.97	6.23	1.67	4.49e-05	0.0025	ARNT2	aryl-hydrocarbon receptor nuclear translocator 2
8005064	6.9	6.16	1.66	0.0009	0.0238	ARHGAP44	Rho GTPase activating protein 44
8146669	6.5	5.77	1.66	2.65e-05	0.0017	TRIM55	tripartite motif containing 55
8149574	7.89	7.15	1.66	3.14e-08	7.55e-06	CSGALNACT1	chondroitin sulfate N-acetylgalactosaminyltransferase 1
8047677	7.2	6.47	1.66	0.0189	0.1952	CD28	CD28 molecule
8077366	5.08	4.35	1.66	0.0001	0.0048	LRRN1	leucine rich repeat neuronal 1
8138489	7.2	6.47	1.66	2.5e-06	0.0003	CDCA7L	cell division cycle associated 7-like
7993756	5.89	5.16	1.66	1.38e-06	0.0002	ACSM3	acyl-CoA synthetase medium-chain family member 3
8147503	9.24	8.51	1.66	6.48e-05	0.0033	LAPTM4B	lysosomal protein transmembrane 4 beta
8161513	9.11	8.38	1.66	1.05e-06	0.0001	PGM5P4	phosphoglucomutase 5 pseudogene 4
8021081	6.99	6.26	1.66	0.0027	0.052	SLC14A1	solute carrier family 14 (urea transporter), member 1 (Kidd blood group)
8149885	8.5	7.77	1.65	0.0094	0.1251	ADRA1A	adrenoceptor alpha 1A
7965941	9.08	8.36	1.65	0.0009	0.0243	GLT8D2	glycosyltransferase 8 domain containing 2
8101828	7.15	6.43	1.65	1.08e-05	0.0009	TSPAN5	tetraspanin 5
7909164	6.65	5.93	1.65	0.0169	0.1824	CTSE	cathepsin E
7939052	7.55	6.83	1.64	0.0049	0.0792	FIBIN	fin bud initiation factor homolog (zebrafish)
8131550	6.92	6.21	1.64	0.007	0.1019	SCIN	scinderin
8043438	10.19	9.47	1.64	0.0015	0.0344	IGKV2D-30; IGKV2D-28; IGKV2-28	immunoglobulin kappa variable 2D-30; immunoglobulin kappa variable 2D-28; immunoglobulin kappa variable 2-28
8161520	9.09	8.38	1.64	6.77e-07	9.39e-05	PGM5P4	phosphoglucomutase 5 pseudogene 4
8163383	7.93	7.21	1.64	4.05e-05	0.0023	SUSD1	sushi domain containing 1
8053713	10.16	9.45	1.64	0.0011	0.028	IGKV2D-30; IGKV2D-24	immunoglobulin kappa variable 2D-30; immunoglobulin kappa variable 2D-24 (non-functional)
8141872	7.62	6.91	1.63	1.21e-05	0.0009	NAPEPLD	N-acyl phosphatidylethanolamine phospholipase D
8143790	8.38	7.67	1.63	2.66e-06	0.0003	TMEM176B	transmembrane protein 176B
8111887	6.44	5.74	1.63	1.09e-05	0.0009	PLCXD3	phosphatidylinositol-specific phospholipase C, X domain containing 3
8098041	7.89	7.18	1.63	0.0011	0.0269	TMEM144	transmembrane protein 144
8043433	10.06	9.36	1.63	0.0017	0.0374	IGKV2D-30	immunoglobulin kappa variable 2D-30
7938702	6.81	6.11	1.62	0.0033	0.0598	NCR3LG1	natural killer cell cytotoxicity receptor 3 ligand 1
8002629	6.18	5.48	1.62	5.92e-05	0.0031	PKD1L3	polycystic kidney disease 1-like 3
8099721	8.08	7.39	1.62	0.0022	0.0453	SEL1L3	sel-1 suppressor of lin-12-like 3 (C. elegans)
7980908	11.45	10.75	1.62	0.0006	0.0172	FBLN5	fibulin 5
8039044	7.32	6.63	1.62	8.63e-07	0.0001	ZNF415	zinc finger protein 415
8158539	7.03	6.34	1.61	4.9e-06	0.0005	C9orf106	chromosome 9 open reading frame 106
8079163	5.39	4.71	1.61	0.0048	0.0788
8112202	9.01	8.32	1.61	0.0003	0.011	PLK2	polo-like kinase 2
8056376	6.21	5.53	1.61	2.26e-05	0.0015	SCN3A	sodium channel, voltage gated, type III alpha subunit
7909027	7.47	6.79	1.61	5.93e-08	1.3e-05	NFASC	neurofascin
8057599	8.81	8.12	1.61	0.0038	0.0666	TFPI	tissue factor pathway inhibitor (lipoprotein-associated coagulation inhibitor)
8123744	11.39	10.7	1.61	0.0414	0.3145	F13A1	coagulation factor XIII, A1 polypeptide
8018006	9.24	8.55	1.61	0.002	0.0424	ABCA10	ATP binding cassette subfamily A member 10
8053429	8.69	8.01	1.61	2.06e-06	0.0002	GGCX	gamma-glutamyl carboxylase
7961514	12.07	11.39	1.6	3.17e-05	0.0019	MGP	matrix Gla protein
8110123	7.18	6.5	1.6	0.0038	0.0664	FAM153B; FAM153C	family with sequence similarity 153, member B; family with sequence similarity 153, member C, pseudogene
8022646	7.18	6.5	1.6	1.47e-07	2.66e-05	KCTD1	potassium channel tetramerization domain containing 1
8106689	8.18	7.51	1.59	0.0283	0.2518	CKMT2	creatine kinase, mitochondrial 2 (sarcomeric)
8109773	7.11	6.45	1.59	0.0009	0.0234	WWC1	WW and C2 domain containing 1
7942793	10.79	10.12	1.59	0.0217	0.2136	THRSP	thyroid hormone responsive
8091715	6.9	6.23	1.59	0.0001	0.0046	LXN	latexin
7987405	6.86	6.19	1.58	0.0007	0.0194	RASGRP1	RAS guanyl releasing protein 1 (calcium and DAG-regulated)
8135544	7.62	6.96	1.58	1.69e-05	0.0012	FOXP2	forkhead box P2
7990839	7.32	6.66	1.58	5.87e-07	8.45e-05	STARD5	StAR-related lipid transfer domain containing 5
8075126	7.75	7.09	1.58	2.73e-06	0.0003	MN1	meningioma (disrupted in balanced translocation) 1
8129379	9.68	9.02	1.58	0.0133	0.1563	ECHDC1	ethylmalonyl-CoA decarboxylase 1
8173869	5.43	4.78	1.58	8.53e-06	0.0007	POF1B	premature ovarian failure, 1B
8091411	11.34	10.68	1.57	0.0073	0.1045	TM4SF1	transmembrane 4 L six family member 1
8007493	7.51	6.86	1.57	0.0002	0.0086	ARL4D	ADP-ribosylation factor like GTPase 4D
8135601	8.61	7.96	1.57	0.0004	0.0124	MET	MET proto-oncogene, receptor tyrosine kinase
8111524	6.65	6	1.57	5.48e-06	0.0005	UGT3A2	UDP glycosyltransferase 3 family, polypeptide A2
8044346	7.95	7.3	1.57	5.15e-06	0.0005	LINC01123	long intergenic non-protein coding RNA 1123
7924499	8.07	7.43	1.57	8.02e-05	0.0038	TLR5	toll-like receptor 5
8039674	7.48	6.83	1.57	2.4e-06	0.0003	ZNF154	zinc finger protein 154
8094301	9.11	8.46	1.57	0.0001	0.0063	SLIT2	slit guidance ligand 2
8032926	10.67	10.03	1.56	2.55e-07	4.27e-05	PTPRS	protein tyrosine phosphatase, receptor type, S
8091556	6	5.36	1.56	0.0092	0.1231
8048782	6.79	6.15	1.56	1.08e-08	3.13e-06	COL4A3	collagen, type IV, alpha 3 (Goodpasture antigen)
8060963	6.68	6.04	1.56	3.2e-05	0.0019	SNAP25	synaptosome associated protein 25kDa
8148572	8.67	8.03	1.56	4.02e-05	0.0023	LY6E	lymphocyte antigen 6 complex, locus E
8164008	7.08	6.44	1.56	1.57e-07	2.81e-05	MIR600HG; STRBP	MIR600 host gene; spermatid perinuclear RNA binding protein
8084717	9.2	8.56	1.56	0.0006	0.017	ST6GAL1	ST6 beta-galactosamide alpha-2,6-sialyltranferase 1
7995825	9.49	8.86	1.56	0.0004	0.0123	MT1F	metallothionein 1F
8065905	6.46	5.82	1.56	2.17e-05	0.0015	GDF5	growth differentiation factor 5
8180390	8.03	7.4	1.56	5.16e-06	0.0005
8112007	8.23	7.59	1.55	0.0062	0.0931	EMB	embigin
8057506	7.49	6.85	1.55	0.0023	0.0469	FRZB	frizzled-related protein
7970329	8.66	8.03	1.55	6.91e-06	0.0006	GAS6	growth arrest-specific 6
7955613	6.59	5.95	1.55	0.0056	0.0868	KRT7	keratin 7, type II
8180234	10.34	9.71	1.55	0.0059	0.0903
8120860	9.41	8.78	1.55	0.0096	0.1263	BCKDHB	branched chain keto acid dehydrogenase E1, beta polypeptide
8162283	6.56	5.93	1.55	5.41e-05	0.0029	ROR2	receptor tyrosine kinase-like orphan receptor 2
7904158	9.69	9.06	1.55	0.0172	0.1839	OLFML3	olfactomedin like 3
8132118	11.12	10.49	1.55	0.0005	0.0155	AQP1	aquaporin 1 (Colton blood group)
7955078	7.88	7.26	1.55	7.51e-07	0.0001	PFKM	phosphofructokinase, muscle
7905406	6.73	6.1	1.54	0.0028	0.054	CGN	cingulin
7902205	6.85	6.23	1.54	0.0018	0.0394	IL12RB2	interleukin 12 receptor, beta 2
7986293	7.24	6.61	1.54	0.0128	0.1519	MCTP2	multiple C2 domains, transmembrane 2
7943867	7.03	6.41	1.54	0.0035	0.0628	BCO2; RPS12P21	beta-carotene oxygenase 2; ribosomal protein S12 pseudogene 21
8149500	7.96	7.33	1.54	6.92e-06	0.0006	MTUS1	microtubule associated tumor suppressor 1
8077376	8.34	7.72	1.54	8.8e-07	0.0001	ITPR1	inositol 1,4,5-trisphosphate receptor, type 1
8043995	10.35	9.73	1.54	0.0002	0.0069	IL1R1	interleukin 1 receptor, type I
8016387	5.81	5.18	1.54	0.0005	0.015	PRR15L	proline rich 15-like
7951363	5.98	5.35	1.54	4.65e-06	0.0004	CASP12	caspase 12 (gene/pseudogene)
7916248	6.52	5.89	1.54	6.93e-06	0.0006	SLC1A7	solute carrier family 1 (glutamate transporter), member 7
7978066	7.68	7.06	1.54	6.73e-07	9.37e-05	AP1G2	adaptor-related protein complex 1, gamma 2 subunit
7965686	6.88	6.26	1.54	8.03e-06	0.0007	ANKS1B	ankyrin repeat and sterile alpha motif domain containing 1B
8142194	10.34	9.72	1.54	0.0002	0.0085	LAMB1	laminin, beta 1
7903461	6.76	6.14	1.54	0.0127	0.1512	NTNG1	netrin G1
7950067	8.13	7.51	1.53	0.0139	0.1605	DHCR7	7-dehydrocholesterol reductase
8123609	8.66	8.04	1.53	0.0012	0.0286	SERPINB9	serpin peptidase inhibitor, clade B (ovalbumin), member 9
8009951	8.23	7.61	1.53	0.0003	0.0105	ITGB4	integrin beta 4
8152453	9.24	8.63	1.53	3.06e-05	0.0019	TRPS1	trichorhinophalangeal syndrome I
8063458	7.32	6.71	1.53	0.0102	0.132	DOK5	docking protein 5
8141374	9.05	8.44	1.53	0.0152	0.1696	AZGP1	alpha-2-glycoprotein 1, zinc-binding
7988033	7.5	6.89	1.53	0.0013	0.0307	EPB42	erythrocyte membrane protein band 4.2
7988124	8.48	7.87	1.53	2.11e-05	0.0014	PPIP5K1	diphosphoinositol pentakisphosphate kinase 1
8175217	7.65	7.04	1.52	0.0282	0.251	GPC4	glypican 4
8136448	6.31	5.7	1.52	3.46e-07	5.48e-05	CHRM2	cholinergic receptor, muscarinic 2
7962481	6.21	5.6	1.52	1.68e-05	0.0012	DBX2	developing brain homeobox 2
7935930	11.01	10.4	1.52	0.0025	0.0487	KCNIP2	Kv channel interacting protein 2
8132151	8.11	7.5	1.52	0.0064	0.0953	ADCYAP1R1	adenylate cyclase activating polypeptide 1 (pituitary) receptor type I
8159371	5.28	4.67	1.52	0.0072	0.1038	MIR126	microRNA 126
8043480	7.94	7.34	1.52	0.0301	0.26	IGKV1D-33; IGKV1-33; IGKV1D-13	immunoglobulin kappa variable 1D-33; immunoglobulin kappa variable 1-33; immunoglobulin kappa variable 1D-13
8004545	7.98	7.38	1.52	8.53e-08	1.74e-05	ATP1B2	ATPase, Na+/K+ transporting, beta 2 polypeptide
7936856	8.31	7.7	1.52	0.0003	0.0094	CHST15	carbohydrate (N-acetylgalactosamine 4-sulfate 6-O) sulfotransferase 15
8103736	5.47	4.87	1.52	0.0062	0.0938	SCRG1	stimulator of chondrogenesis 1
8123606	7.31	6.71	1.52	0.0307	0.2627	SERPINB9P1	serpin peptidase inhibitor, clade B (ovalbumin), member 9, pseudogene 1
8080578	6.78	6.18	1.52	2.28e-05	0.0015	CACNA2D3	calcium channel, voltage-dependent, alpha 2/delta subunit 3
8151090	5.69	5.09	1.52	0.0177	0.1876
8067944	6.27	5.67	1.52	0.0011	0.0279	MIRLET7C	microRNA let-7c
8083594	6.1	5.5	1.51	0.0011	0.0273	PTX3	pentraxin 3, long
8154295	7.9	7.3	1.51	0.0036	0.0635	IL33	interleukin 33
8097801	6.24	5.64	1.51	0.0442	0.3249	FAM160A1	family with sequence similarity 160, member A1
8051928	9.37	8.78	1.51	0.0002	0.0071	PREPL	prolyl endopeptidase-like
7982366	5.7	5.11	1.51	2.6e-06	0.0003	SCG5	secretogranin V
8017964	10.8	10.21	1.51	0.0014	0.0324	ABCA6	ATP binding cassette subfamily A member 6
8009685	8.5	7.91	1.5	0.0006	0.0176	SLC9A3R1; MIR3615	solute carrier family 9, subfamily A (NHE3, cation proton antiporter 3), member 3 regulator 1; microRNA 3615
7974335	7.1	6.51	1.5	0.0023	0.0471
8006214	8.64	8.05	1.5	0.0046	0.0755	ADAP2	ArfGAP with dual PH domains 2
8046895	8.43	7.84	1.5	0.0014	0.0325	FAM171B	family with sequence similarity 171, member B
8028194	7.16	6.57	1.5	0.002	0.0428	ZNF382	zinc finger protein 382
7965541	7.11	6.52	1.5	0.0003	0.0103	FGD6	FYVE, RhoGEF and PH domain containing 6
7917255	6.49	5.91	1.5	4.52e-05	0.0025	SSX2IP	synovial sarcoma, X breakpoint 2 interacting protein
7952205	10.11	10.69	-1.5	0.0001	0.0058	MCAM	melanoma cell adhesion molecule
8007537	7.95	8.54	-1.5	4.5e-05	0.0025	CD300LG	CD300 molecule-like family member g
8128894	8.53	9.12	-1.5	1.41e-05	0.001	REV3L	REV3 like, DNA directed polymerase zeta catalytic subunit
8020779	7.75	8.34	-1.5	0.0031	0.0577	DSG2	desmoglein 2
8011193	8.44	9.02	-1.5	9.73e-08	1.86e-05	MIR22HG; MIR22	MIR22 host gene; microRNA 22
8057887	9.22	9.81	-1.51	0.0018	0.0397	STK17B	serine/threonine kinase 17b
8164580	7.48	8.07	-1.51	6.32e-06	0.0006	PTGES	prostaglandin E synthase
8069676	8.69	9.28	-1.51	0.0245	0.2299	ADAMTS1	ADAM metallopeptidase with thrombospondin type 1 motif 1
7955943	7.85	8.45	-1.51	0.0024	0.048	PDE1B	phosphodiesterase 1B, calmodulin-dependent
7922717	7.28	7.88	-1.51	0.0005	0.0156	RGS16	regulator of G-protein signaling 16
8107563	5.51	6.11	-1.51	1.24e-08	3.55e-06	PRR16	proline rich 16
8123739	10.23	10.82	-1.51	0.011	0.1381	NRN1	neuritin 1
7943998	9.1	9.7	-1.52	0.0068	0.0996	NNMT	nicotinamide N-methyltransferase
8141094	10.83	11.43	-1.52	0.0013	0.0317	PDK4	pyruvate dehydrogenase kinase, isozyme 4
7985555	6.59	7.19	-1.52	0.0347	0.2827	EFTUD1P1	elongation factor Tu GTP binding domain containing 1 pseudogene 1
7970033	8.8	9.4	-1.52	4.7e-06	0.0004	COL4A2	collagen, type IV, alpha 2
7951195	4.56	5.16	-1.52	0.0079	0.1108	ANGPTL5	angiopoietin like 5
8138721	6.43	7.04	-1.52	3.34e-07	5.34e-05	HOXA3	homeobox A3
8047161	7.96	8.56	-1.52	0.0094	0.125	NABP1	nucleic acid binding protein 1
8139131	6.11	6.72	-1.52	0.0003	0.0111	AMPH	amphiphysin
8039257	8.67	9.28	-1.52	0.0019	0.0398	LAIR1	leukocyte-associated immunoglobulin-like receptor 1
8084206	7.15	7.76	-1.52	6.38e-07	9.06e-05	B3GNT5	UDP-GlcNAc:betaGal beta-1,3-N-acetylglucosaminyltransferase 5
8039928	6.49	7.09	-1.52	0.0083	0.1146	FAM72B; FAM72A; FAM72C; FAM72D	family with sequence similarity 72, member B; family with sequence similarity 72, member A; family with sequence similarity 72, member C; family with sequence similarity 72, member D
7922610	7.39	8	-1.52	9.07e-06	0.0007	ABL2	ABL proto-oncogene 2, non-receptor tyrosine kinase
8127193	5.79	6.39	-1.52	3.55e-06	0.0004	BMP5	bone morphogenetic protein 5
8097461	6.66	7.27	-1.52	3.24e-08	7.61e-06	NOCT	nocturnin
7948354	4.81	5.42	-1.52	0.0003	0.0094	GLYATL2	glycine-N-acyltransferase-like 2
7922162	7.6	8.22	-1.53	0.0006	0.0174	SLC19A2	solute carrier family 19 (thiamine transporter), member 2
7971922	7.82	8.43	-1.53	0.0012	0.0286	PCDH9	protocadherin 9
8152215	9.23	9.85	-1.54	0.0006	0.0181	KLF10	Kruppel-like factor 10
7909146	6.51	7.13	-1.54	0.0037	0.0653	FAM72B; FAM72A	family with sequence similarity 72, member B; family with sequence similarity 72, member A
7973067	7.24	7.85	-1.54	0.0011	0.0282	PNP	purine nucleoside phosphorylase
7950307	9.38	10	-1.54	0.0356	0.2873	UCP2	uncoupling protein 2 (mitochondrial, proton carrier)
7969861	7.47	8.09	-1.54	0.0023	0.0469	ITGBL1	integrin beta like 1
7926679	8.09	8.71	-1.54	0.0013	0.0308	KIAA1217	KIAA1217
8174076	7.17	7.8	-1.54	0.0218	0.2141	GLA	galactosidase, alpha
8040211	8.81	9.43	-1.54	3.96e-06	0.0004	KLF11	Kruppel-like factor 11
7998927	6.57	7.2	-1.54	0.0064	0.0963
8049532	6.79	7.41	-1.54	0.0251	0.2326	LRRFIP1	leucine rich repeat (in FLII) interacting protein 1
8094679	8.17	8.79	-1.54	0.0356	0.2873	KLB	klotho beta
7926152	7.83	8.45	-1.54	0.0008	0.0225	ECHDC3	enoyl-CoA hydratase domain containing 3
8103254	8.05	8.67	-1.54	0.0364	0.2913	SFRP2	secreted frizzled-related protein 2
7933731	3.67	4.3	-1.54	2.94e-05	0.0018
8151999	5.86	6.49	-1.55	0.0029	0.0549	RGS22	regulator of G-protein signaling 22
7970864	7.7	8.33	-1.55	0.0081	0.1128	HSPH1	heat shock 105kDa/110kDa protein 1
8171248	6.87	7.5	-1.55	0.0477	0.3394	ANOS1	anosmin 1
7989985	7.62	8.26	-1.55	0.049	0.3454	ITGA11	integrin alpha 11
7908694	8.8	9.44	-1.55	0.0001	0.0058	NAV1	neuron navigator 1
7981142	8.1	8.73	-1.55	0.0006	0.0176	CLMN	calmin (calponin-like, transmembrane)
7981514	7.78	8.41	-1.55	0.0002	0.0067	AHNAK2	AHNAK nucleoprotein 2
8148317	8	8.63	-1.55	0.0033	0.0603	MYC	v-myc avian myelocytomatosis viral oncogene homolog
8036908	6.96	7.6	-1.55	0.0181	0.1899	SERTAD3	SERTA domain containing 3
8113358	7.1	7.74	-1.56	0.0002	0.0078	ST8SIA4	ST8 alpha-N-acetyl-neuraminide alpha-2,8-sialyltransferase 4
8043630	6.83	7.47	-1.56	0.0006	0.0183	ARID5A	AT rich interactive domain 5A (MRF1-like)
7971373	7.54	8.18	-1.56	0.0368	0.2933	TPT1	tumor protein, translationally-controlled 1
7988467	10.43	11.07	-1.56	0.0022	0.0453	FBN1	fibrillin 1
8105302	7.08	7.72	-1.56	2.97e-05	0.0018	FST	follistatin
7972750	8.82	9.47	-1.56	2.2e-05	0.0015	COL4A1	collagen, type IV, alpha 1
8014142	6.3	6.94	-1.56	0.0003	0.0116
8023220	6.87	7.51	-1.56	0.0002	0.0086	SMAD7	SMAD family member 7
7909730	5.86	6.5	-1.56	0.0001	0.0055	KCNK2	potassium channel, two pore domain subfamily K, member 2
8140709	8	8.65	-1.57	1.89e-05	0.0013	KIAA1324L	KIAA1324-like
7974425	7.82	8.47	-1.57	0.0002	0.0074	SAMD4A	sterile alpha motif domain containing 4A
8034851	6.03	6.68	-1.57	0.0005	0.0157	ADGRE3	adhesion G protein-coupled receptor E3
7916944	7.9	8.54	-1.57	2.92e-06	0.0003	PTGER3	prostaglandin E receptor 3 (subtype EP3)
7914950	6.94	7.59	-1.57	0.018	0.1892	CSF3R	colony stimulating factor 3 receptor
7929256	7.32	7.97	-1.57	0.0012	0.0286
8057418	6.3	6.95	-1.57	1.31e-05	0.001	ZNF385B	zinc finger protein 385B
7897449	7.87	8.52	-1.58	1.27e-05	0.001	SPSB1	splA/ryanodine receptor domain and SOCS box containing 1
8155563	9.42	10.08	-1.58	0.0018	0.0386	LOC100996643; LOC101928195; LOC102724904	monofunctional C1-tetrahydrofolate synthase, mitochondrial-like
8057620	7.87	8.53	-1.58	2.15e-10	1.28e-07	COL5A2	collagen, type V, alpha 2
8116651	7.39	8.05	-1.58	0.0018	0.0387
7979483	4.01	4.67	-1.58	6.61e-05	0.0034	C14orf39	chromosome 14 open reading frame 39
8163185	7.79	8.46	-1.58	6.46e-07	9.12e-05	TXN	thioredoxin
7906107	6.58	7.24	-1.58	0.0007	0.0186	SEMA4A	sema domain, immunoglobulin domain (Ig), transmembrane domain (TM) and short cytoplasmic domain, (semaphorin) 4A
8101260	10.03	10.69	-1.59	0.0005	0.015	ANTXR2	anthrax toxin receptor 2
8140752	5.31	5.98	-1.59	1.29e-07	2.4e-05	ABCB4	ATP binding cassette subfamily B member 4
8042270	9.32	9.99	-1.59	0.0002	0.0079	UGP2	UDP-glucose pyrophosphorylase 2
8110631	8.96	9.63	-1.59	0.0004	0.0123	BTNL9	butyrophilin-like 9
8066210	3.17	3.84	-1.59	0.0198	0.201
8120719	7.25	7.92	-1.59	2.41e-06	0.0003	CD109	CD109 molecule
8098287	4.55	5.22	-1.59	0.0138	0.1597
8048283	6.13	6.81	-1.59	4.74e-05	0.0026	SLC11A1	solute carrier family 11 (proton-coupled divalent metal ion transporter), member 1
8161484	9.37	10.05	-1.6	0.0011	0.0267	LOC100133920; LOC100996643; LOC101928195; LOC102724580; LOC102724904; LOC101929583; LOC105379443	uncharacterized LOC100133920; monofunctional C1-tetrahydrofolate synthase, mitochondrial-like
8130370	4.88	5.56	-1.6	0.0151	0.169
8050213	7.83	8.5	-1.6	9.79e-06	0.0008
8123644	7.76	8.44	-1.6	0.0001	0.0056	TUBB2A	tubulin, beta 2A class IIa
7904572	6.38	7.06	-1.6	0.0044	0.0734
8094184	6.96	7.63	-1.6	0.0002	0.0093	C1QTNF7	C1q and tumor necrosis factor related protein 7
8061013	6.64	7.32	-1.6	0.0011	0.028	ISM1	isthmin 1, angiogenesis inhibitor
8083324	8.11	8.79	-1.6	2.67e-06	0.0003	TSC22D2	TSC22 domain family, member 2
8029278	4.63	5.32	-1.61	0.0003	0.0114
7972650	5.4	6.09	-1.61	2.88e-06	0.0003	FGF14	fibroblast growth factor 14
8040190	5.87	6.56	-1.61	1.58e-07	2.82e-05	GRHL1	grainyhead-like transcription factor 1
7923659	9.16	9.85	-1.61	0.0002	0.007	PPP1R15B	protein phosphatase 1, regulatory subunit 15B
7965206	5.12	5.81	-1.61	2.56e-05	0.0017	SLC6A15	solute carrier family 6 (neutral amino acid transporter), member 15
8034837	8.78	9.47	-1.61	0.0072	0.1037	DNAJB1	DnaJ (Hsp40) homolog, subfamily B, member 1
7961595	5.4	6.09	-1.61	0.0008	0.0209	RERGL	RERG/RAS-like
8078014	7.94	8.63	-1.61	0.0022	0.045	SLC6A6	solute carrier family 6 (neurotransmitter transporter), member 6
8172270	6.72	7.41	-1.61	3.65e-07	5.71e-05
8158183	8.23	8.92	-1.61	0.0071	0.1025	DNM1	dynamin 1
8149399	7.52	8.21	-1.61	0.0008	0.0207	LONRF1	LON peptidase N-terminal domain and ring finger 1
8150186	7.83	8.52	-1.61	0.0019	0.0399	RNF122	ring finger protein 122
8068583	6.16	6.85	-1.62	1.94e-05	0.0013	KCNJ15	potassium channel, inwardly rectifying subfamily J, member 15
7908597	7.43	8.12	-1.62	0.0001	0.0058	NR5A2	nuclear receptor subfamily 5, group A, member 2
8162276	7.79	8.49	-1.62	0.0015	0.0335	NFIL3	nuclear factor, interleukin 3 regulated
8130580	5.53	6.22	-1.62	3.05e-05	0.0019	SNORA29; TCP1	small nucleolar RNA, H/ACA box 29; t-complex 1
8034698	7.48	8.18	-1.62	0.0012	0.0293	MIR23A	microRNA 23a
8136662	5.57	6.27	-1.62	0.0145	0.1648	MGAM	maltase-glucoamylase
8149448	6.88	7.58	-1.62	0.0489	0.3451	MSR1	macrophage scavenger receptor 1
7954055	7.13	7.83	-1.63	0.0006	0.0175	APOLD1	apolipoprotein L domain containing 1
7972557	6.32	7.02	-1.63	0.0028	0.0539	GPR183	G protein-coupled receptor 183
7939341	9.67	10.38	-1.63	1.36e-05	0.001	CD44	CD44 molecule (Indian blood group)
8161377	9.69	10.4	-1.63	0.0039	0.0669	LOC100133920; LOC100996643; LOC101928195; LOC102724580; LOC102724904; LOC101929583; LOC105379443	uncharacterized LOC100133920; monofunctional C1-tetrahydrofolate synthase, mitochondrial-like
8155630	9.69	10.4	-1.63	0.0039	0.0669	LOC100133920; LOC100996643; LOC101928195; LOC102724580; LOC102724904; LOC101929583; LOC105379443	uncharacterized LOC100133920; monofunctional C1-tetrahydrofolate synthase, mitochondrial-like
8057898	6.68	7.39	-1.63	8.41e-06	0.0007	HECW2	HECT, C2 and WW domain containing E3 ubiquitin protein ligase 2
7907222	9.39	10.11	-1.64	3.12e-05	0.0019	PRRX1	paired related homeobox 1
7934916	6.76	7.48	-1.65	0.0144	0.1644	CH25H	cholesterol 25-hydroxylase
7907549	6.18	6.91	-1.65	3.19e-06	0.0003	TNN	tenascin N
8077270	8.88	9.6	-1.65	0.0001	0.0051	CHL1	cell adhesion molecule L1-like
7970973	8.22	8.95	-1.65	0.0043	0.0722
8104607	4.93	5.66	-1.66	0.0002	0.008
7966668	6.63	7.36	-1.66	2.25e-07	3.8e-05	TBX5	T-box 5
7905233	7.2	7.93	-1.66	1.71e-06	0.0002	ADAMTSL4	ADAMTS like 4
8148304	8.68	9.41	-1.66	0.0042	0.0707	TRIB1	tribbles pseudokinase 1
8113616	8.01	8.74	-1.66	2.6e-07	4.33e-05	FEM1C	fem-1 homolog c (C. elegans)
8095744	5.42	6.15	-1.66	0.0284	0.2518	AREG	amphiregulin
8057929	5.29	6.03	-1.66	0.0034	0.0606
7971590	7.91	8.65	-1.66	0.0109	0.1371	CAB39L	calcium binding protein 39-like
8046922	9.5	10.23	-1.66	1.08e-05	0.0009	COL3A1	collagen, type III, alpha 1
8122099	8.8	9.53	-1.67	0.0015	0.0347	ENPP1	ectonucleotide pyrophosphatase/phosphodiesterase 1
8044021	5.71	6.44	-1.67	1.65e-07	2.91e-05	IL1RL1	interleukin 1 receptor-like 1
8091283	9.37	10.11	-1.67	2.72e-06	0.0003	PLOD2	procollagen-lysine, 2-oxoglutarate 5-dioxygenase 2
8016832	10.15	10.89	-1.67	0.0004	0.0139	MMD	monocyte to macrophage differentiation-associated
8091658	8.96	9.7	-1.67	0.0005	0.0149	CCNL1	cyclin L1
7954293	7.29	8.03	-1.67	3.93e-05	0.0023	PDE3A	phosphodiesterase 3A, cGMP-inhibited
8141328	5.58	6.32	-1.67	2.15e-08	5.58e-06	CYP3A5	cytochrome P450, family 3, subfamily A, polypeptide 5
8026300	8.43	9.17	-1.67	0.0006	0.0173	ADGRE5	adhesion G protein-coupled receptor E5
7950933	7.34	8.08	-1.67	0.0003	0.0097	NOX4	NADPH oxidase 4
7957452	5.43	6.17	-1.67	2.3e-06	0.0003	ALX1	ALX homeobox 1
8103769	6.02	6.76	-1.67	0.0004	0.0125	HPGD	hydroxyprostaglandin dehydrogenase 15-(NAD)
8116983	7.03	7.78	-1.68	1.76e-05	0.0012	CD83	CD83 molecule
7942613	9.71	10.46	-1.68	0.0261	0.239	DGAT2	diacylglycerol O-acyltransferase 2
7979505	6.91	7.66	-1.68	0.0025	0.0493	SIX1	SIX homeobox 1
7933084	9.96	10.71	-1.68	0.0022	0.0458
8054611	8.43	9.17	-1.68	5.05e-06	0.0005	LINC00152; MIR4435-2HG	long intergenic non-protein coding RNA 152; MIR4435-2 host gene
8052947	6.7	7.45	-1.68	3.98e-05	0.0023	CYP26B1	cytochrome P450, family 26, subfamily B, polypeptide 1
7952268	7.28	8.03	-1.68	6.95e-05	0.0035	THY1	Thy-1 cell surface antigen
8081590	8.84	9.59	-1.69	0.0002	0.0089	PHLDB2	pleckstrin homology-like domain, family B, member 2
8077499	6.97	7.73	-1.69	1.49e-05	0.0011	LINC00312; LMCD1	long intergenic non-protein coding RNA 312; LIM and cysteine-rich domains 1
7981333	5.07	5.84	-1.7	0.0083	0.1143
8089835	10.9	11.67	-1.7	3.52e-07	5.54e-05	FSTL1; MIR198	follistatin like 1; microRNA 198
8058627	6.76	7.53	-1.7	0.0023	0.0469	ERBB4	erb-b2 receptor tyrosine kinase 4
7906863	9.05	9.81	-1.7	7.07e-06	0.0006	UAP1	UDP-N-acetylglucosamine pyrophosphorylase 1
8016646	9.44	10.21	-1.71	4.51e-05	0.0025	COL1A1	collagen, type I, alpha 1
8104079	8.63	9.4	-1.71	4.1e-07	6.19e-05	FAT1	FAT atypical cadherin 1
8057394	9.63	10.41	-1.71	0.0017	0.0375	SESTD1	SEC14 and spectrin domains 1
7921099	5.99	6.77	-1.71	8.66e-09	2.65e-06	CRABP2	cellular retinoic acid binding protein 2
8030007	8.57	9.35	-1.72	0.0016	0.0359	EMP3	epithelial membrane protein 3
8043363	8.38	9.16	-1.72	8.43e-07	0.0001	LINC00152	long intergenic non-protein coding RNA 152
8049471	6.33	7.11	-1.72	7.48e-06	0.0006	ACKR3	atypical chemokine receptor 3
8029907	7.29	8.07	-1.72	0.0124	0.1482	C5AR1	complement component 5a receptor 1
7940441	6.44	7.23	-1.72	0.0141	0.162	PGA3; PGA4; PGA5	pepsinogen 3, group I (pepsinogen A); pepsinogen 4, group I (pepsinogen A); pepsinogen 5, group I (pepsinogen A)
8114572	7.71	8.5	-1.73	0.0191	0.1968	HBEGF	heparin-binding EGF-like growth factor
7974341	8.21	9	-1.73	0.0004	0.0124	GNG2	guanine nucleotide binding protein (G protein), gamma 2
7904959	7.22	8.01	-1.73	0.0048	0.0781
8079305	8.21	9	-1.73	4.68e-05	0.0026	CLEC3B; EXOSC7	C-type lectin domain family 3, member B; exosome component 7
7940431	6.71	7.5	-1.73	0.0169	0.1821	PGA3; PGA4; PGA5	pepsinogen 3, group I (pepsinogen A); pepsinogen 4, group I (pepsinogen A); pepsinogen 5, group I (pepsinogen A)
8094789	8.08	8.87	-1.73	8.73e-06	0.0007	LIMCH1	LIM and calponin homology domains 1
7917199	7.31	8.11	-1.73	3.83e-05	0.0022	TTLL7	tubulin tyrosine ligase-like family member 7
8152522	10.3	11.1	-1.75	2.12e-05	0.0014	ENPP2	ectonucleotide pyrophosphatase/phosphodiesterase 2
8055980	6.22	7.03	-1.75	0.026	0.2387	CYTIP	cytohesin 1 interacting protein
7933372	6.68	7.49	-1.75	1.94e-09	8.41e-07	GDF10	growth differentiation factor 10
7950534	7.19	8	-1.75	9.02e-09	2.71e-06	WNT11	wingless-type MMTV integration site family, member 11
8077441	8.64	9.45	-1.76	0.002	0.0422	BHLHE40	basic helix-loop-helix family, member e40
7933204	8.74	9.55	-1.76	0.0374	0.2956	C10orf10	chromosome 10 open reading frame 10
7939024	6.44	7.25	-1.76	0.0003	0.0114	ANO3	anoctamin 3
8111234	4.86	5.68	-1.76	0.0003	0.0099	CDH12	cadherin 12, type 2 (N-cadherin 2)
8052654	8.13	8.94	-1.76	1.14e-06	0.0001	PELI1	pellino E3 ubiquitin protein ligase 1
7909332	9.73	10.55	-1.76	0.0001	0.0061	CD55	CD55 molecule, decay accelerating factor for complement (Cromer blood group)
8002941	6.29	7.11	-1.77	0.0003	0.0097	ADAMTS18	ADAM metallopeptidase with thrombospondin type 1 motif 18
8154047	5.31	6.13	-1.77	2.35e-09	9.51e-07	DMRT2	doublesex and mab-3 related transcription factor 2
8017521	6.78	7.61	-1.77	1.46e-07	2.65e-05	SCN4A	sodium channel, voltage gated, type IV alpha subunit
8138086	4.6	5.43	-1.77	4.07e-07	6.19e-05
8006736	7.55	8.38	-1.77	0.0019	0.0411	DUSP14	dual specificity phosphatase 14
8052231	7.22	8.05	-1.78	7.09e-05	0.0035
8045695	6.38	7.21	-1.78	0.0009	0.0228
8083260	6.73	7.56	-1.78	0.011	0.1383	CPA3	carboxypeptidase A3 (mast cell)
8142120	9.81	10.65	-1.78	0.0032	0.0583	NAMPT	nicotinamide phosphoribosyltransferase
8140534	9.3	10.13	-1.78	0.0005	0.0155	SEMA3C	sema domain, immunoglobulin domain (Ig), short basic domain, secreted, (semaphorin) 3C
8010287	8.85	9.68	-1.79	1.65e-05	0.0012	C1QTNF1	C1q and tumor necrosis factor related protein 1
7937952	7.11	7.95	-1.79	0.0076	0.1083	OR51E1	olfactory receptor, family 51, subfamily E, member 1
7901256	8.06	8.9	-1.79	0.0022	0.0455	CYP4B1	cytochrome P450, family 4, subfamily B, polypeptide 1
8083569	8.26	9.1	-1.79	0.0001	0.006	TIPARP	TCDD-inducible poly(ADP-ribose) polymerase
8163637	6.5	7.34	-1.8	0.0009	0.0244	TNC	tenascin C
7920238	5.81	6.67	-1.81	0.0116	0.1425	S100A12	S100 calcium binding protein A12
7991171	4.81	5.67	-1.81	0.0003	0.0105
8138749	6.63	7.49	-1.82	1.17e-09	5.48e-07	HOXA9	homeobox A9
7975453	5.01	5.87	-1.82	2.94e-07	4.78e-05	SNORD56B	small nucleolar RNA, C/D box 56B
8058905	5.88	6.75	-1.82	0.0148	0.167	CXCR1	chemokine (C-X-C motif) receptor 1
7932082	8.76	9.63	-1.82	0.0123	0.1478	CCDC3	coiled-coil domain containing 3
8158147	6.67	7.53	-1.82	6.12e-05	0.0032	SLC25A25	solute carrier family 25 (mitochondrial carrier; phosphate carrier), member 25
8087907	7.69	8.55	-1.82	3.31e-08	7.69e-06	SEMA3G	sema domain, immunoglobulin domain (Ig), short basic domain, secreted, (semaphorin) 3G
7943376	7.26	8.12	-1.82	2.15e-07	3.7e-05	CEP126	centrosomal protein 126kDa
7940421	6.73	7.6	-1.82	0.0186	0.1937	PGA3; PGA4	pepsinogen 3, group I (pepsinogen A); pepsinogen 4, group I (pepsinogen A)
8122334	8.41	9.28	-1.83	1.66e-05	0.0012
7946041	6.12	6.99	-1.83	0.0036	0.064	HBD	hemoglobin, delta
8157264	7.96	8.83	-1.83	9.29e-08	1.81e-05	SLC31A2	solute carrier family 31 (copper transporter), member 2
7908610	4.99	5.86	-1.83	0.0102	0.132
7920271	7.19	8.07	-1.84	2.7e-05	0.0017	S100A4	S100 calcium binding protein A4
7922598	7.79	8.67	-1.84	9.24e-05	0.0043	ANGPTL1	angiopoietin like 1
8058091	7.19	8.07	-1.85	2.8e-12	2.63e-09	SATB2	SATB homeobox 2
7970949	5.65	6.54	-1.85	1.87e-08	4.94e-06	MAB21L1; MIR548F5	mab-21-like 1 (C. elegans); microRNA 548f-5
8083616	5.51	6.4	-1.85	9.34e-08	1.81e-05	MLF1	myeloid leukemia factor 1
8107194	7.17	8.06	-1.85	0.0015	0.0342	C5orf30	chromosome 5 open reading frame 30
8155192	8.64	9.54	-1.86	0.0038	0.0661	GLIPR2	GLI pathogenesis-related 2
8118314	8.55	9.45	-1.87	0.0038	0.0659	HSPA1A; HSPA1B	heat shock 70kDa protein 1A; heat shock 70kDa protein 1B
8044804	7.76	8.66	-1.87	1.19e-05	0.0009	DBI	diazepam binding inhibitor (GABA receptor modulator, acyl-CoA binding protein)
8055688	7.96	8.86	-1.87	1.73e-05	0.0012	RND3	Rho family GTPase 3
8131957	7.7	8.6	-1.87	0.0464	0.3333	SNX10	sorting nexin 10
8100994	6.88	7.79	-1.87	0.0011	0.028	CXCL2	chemokine (C-X-C motif) ligand 2
8175393	9.55	10.45	-1.88	1.15e-07	2.15e-05	ARHGEF6	Rac/Cdc42 guanine nucleotide exchange factor 6
7906377	6.02	6.93	-1.88	0.0022	0.0455	MNDA	myeloid cell nuclear differentiation antigen
8016463	5.43	6.34	-1.88	5.21e-11	3.79e-08	HOXB6; HOXB3	homeobox B6; homeobox B3
7970954	8.61	9.52	-1.88	1.45e-05	0.0011	DCLK1	doublecortin-like kinase 1
8179322	10.37	11.28	-1.88	0.0018	0.0388	HSPA1A; HSPA1B	heat shock 70kDa protein 1A; heat shock 70kDa protein 1B
8168463	5.92	6.83	-1.89	0.0005	0.0143
8118310	10.38	11.3	-1.89	0.0015	0.0346	HSPA1A; HSPA1B	heat shock 70kDa protein 1A; heat shock 70kDa protein 1B
7990545	7.06	7.98	-1.9	1.76e-05	0.0012	CSPG4	chondroitin sulfate proteoglycan 4
8131996	7.66	8.58	-1.9	9.57e-06	0.0008	CREB5	cAMP responsive element binding protein 5
8095680	6.85	7.78	-1.9	0.0005	0.0157	CXCL8	chemokine (C-X-C motif) ligand 8
8086330	6.66	7.58	-1.9	9.19e-05	0.0043	CSRNP1	cysteine-serine-rich nuclear protein 1
7992181	7.88	8.81	-1.9	9.27e-05	0.0043	TPSAB1; TPSB2	tryptase alpha/beta 1; tryptase beta 2 (gene/pseudogene)
8178086	8.54	9.46	-1.9	0.0042	0.0707	HSPA1A; HSPA1B	heat shock 70kDa protein 1A; heat shock 70kDa protein 1B
8179324	8.54	9.46	-1.9	0.0042	0.0707	HSPA1A; HSPA1B	heat shock 70kDa protein 1A; heat shock 70kDa protein 1B
7912157	8.65	9.59	-1.92	0.0005	0.0162	ERRFI1	ERBB receptor feedback inhibitor 1
8154043	6.01	6.95	-1.92	2.87e-08	7.08e-06	DMRT3	doublesex and mab-3 related transcription factor 3
8140650	5.46	6.41	-1.93	8.43e-09	2.62e-06	SEMA3E	sema domain, immunoglobulin domain (Ig), short basic domain, secreted, (semaphorin) 3E
8081386	8.01	8.96	-1.93	0.0296	0.2581	NFKBIZ	nuclear factor of kappa light polypeptide gene enhancer in B-cells inhibitor, zeta
8160452	7.98	8.93	-1.93	2.08e-09	8.75e-07	CDKN2B	cyclin-dependent kinase inhibitor 2B (p15, inhibits CDK4)
8168737	6.97	7.93	-1.95	0.0044	0.0736	TNMD	tenomodulin
7921873	8.34	9.3	-1.95	0.0105	0.1346	FCGR3B	Fc fragment of IgG, low affinity IIIb, receptor (CD16b)
8055992	9.84	10.8	-1.95	0.0166	0.1805	ACVR1C	activin A receptor type IC
8172266	6.2	7.17	-1.96	1.15e-05	0.0009	MIR221	microRNA 221
8133860	8.24	9.21	-1.96	5.24e-05	0.0028	GNAI1	guanine nucleotide binding protein (G protein), alpha inhibiting activity polypeptide 1
7960865	8.85	9.82	-1.96	0.0005	0.0146	SLC2A3	solute carrier family 2 (facilitated glucose transporter), member 3
8102342	6.26	7.24	-1.97	0.0179	0.189	ELOVL6	ELOVL fatty acid elongase 6
8131803	6.85	7.83	-1.97	0.0153	0.1709	IL6	interleukin 6
8102200	6.2	7.19	-1.98	3.67e-10	1.87e-07	DKK2	dickkopf WNT signaling pathway inhibitor 2
8170364	6.23	7.21	-1.98	2.93e-07	4.78e-05	AFF2	AF4/FMR2 family, member 2
8100971	6.11	7.1	-1.99	0.0046	0.0762	PPBP	pro-platelet basic protein
8055496	5.44	6.43	-1.99	5.5e-06	0.0005	LRP1B	LDL receptor related protein 1B
8138442	7.8	8.79	-1.99	5.24e-09	1.83e-06	TWIST1	twist family bHLH transcription factor 1
8006865	7.4	8.4	-2	9.44e-07	0.0001	PPP1R1B	protein phosphatase 1, regulatory (inhibitor) subunit 1B
8172204	8.55	9.55	-2	3.36e-06	0.0003	MAOB	monoamine oxidase B
8112980	6.55	7.55	-2	2.65e-05	0.0017	EDIL3	EGF-like repeats and discoidin I-like domains 3
7998434	7.89	8.89	-2	8.97e-05	0.0042	TPSAB1; TPSB2	tryptase alpha/beta 1; tryptase beta 2 (gene/pseudogene)
8174937	6.23	7.24	-2.02	2.69e-10	1.53e-07	TENM1	teneurin transmembrane protein 1
8128934	5.4	6.43	-2.04	3.92e-05	0.0023
7954090	10.61	11.64	-2.04	9.02e-09	2.71e-06	EMP1	epithelial membrane protein 1
7921882	7.38	8.42	-2.04	1.89e-06	0.0002	OLFML2B	olfactomedin like 2B
8083494	9.74	10.78	-2.05	0.0003	0.0098	MME	membrane metallo-endopeptidase
8138466	5.24	6.28	-2.06	8.32e-06	0.0007	MACC1	metastasis associated in colon cancer 1
7974366	6.56	7.61	-2.06	5.83e-07	8.44e-05	PTGER2	prostaglandin E receptor 2
7972803	5.53	6.58	-2.07	4.78e-05	0.0026
7919747	7.8	8.85	-2.07	7.91e-05	0.0038
8045688	7.5	8.55	-2.07	0.0338	0.2788	TNFAIP6	tumor necrosis factor, alpha-induced protein 6
7919028	7.29	8.34	-2.08	1.13e-10	7.47e-08	TBX15	T-box 15
7964834	9.78	10.83	-2.08	8.94e-08	1.79e-05	CPM	carboxypeptidase M
7954926	5.36	6.42	-2.09	2.93e-05	0.0018	PDZRN4	PDZ domain containing ring finger 4
7955873	5.74	6.81	-2.1	4.66e-15	1.23e-11	HOXC6; HOXC4; HOXC5	homeobox C6; homeobox C4; homeobox C5
8104930	7.67	8.76	-2.12	2.54e-05	0.0017	SLC1A3	solute carrier family 1 (glial high affinity glutamate transporter), member 3
7991335	7.39	8.47	-2.12	1.84e-05	0.0013	ANPEP	alanyl (membrane) aminopeptidase
7931810	8.08	9.17	-2.13	9.17e-08	1.81e-05	KLF6	Kruppel-like factor 6
7955887	4.94	6.03	-2.13	7.45e-11	5.16e-08	HOXC5	homeobox C5
8147000	7.99	9.09	-2.13	5.15e-11	3.79e-08	ZFHX4	zinc finger homeobox 4
8119124	8.02	9.11	-2.14	0.018	0.1891	PI16	peptidase inhibitor 16
7930482	8.16	9.26	-2.14	7.78e-09	2.49e-06	ADRA2A	adrenoceptor alpha 2A
8138718	5.85	6.95	-2.14	1.61e-12	1.74e-09	HOXA2	homeobox A2
8127563	9	10.1	-2.14	6.43e-05	0.0033	COL12A1	collagen, type XII, alpha 1
8096959	7.52	8.63	-2.15	3.08e-08	7.48e-06	ANK2	ankyrin 2, neuronal
7914342	5.91	7.02	-2.16	3.76e-05	0.0022	FABP3	fatty acid binding protein 3, muscle and heart
7955869	6.17	7.29	-2.17	3.53e-09	1.3e-06	HOXC8	homeobox C8
8151592	5.49	6.61	-2.17	0.0023	0.0469	CA1	carbonic anhydrase I
8083240	8.08	9.2	-2.18	1.73e-06	0.0002	AGTR1	angiotensin II receptor, type 1
8101322	5.91	7.04	-2.2	0.0063	0.0941	MOP-1	MOP-1
8078155	8.03	9.18	-2.21	7.02e-08	1.47e-05	GALNT15	polypeptide N-acetylgalactosaminyltransferase 15
8059301	5.06	6.21	-2.22	4.04e-10	2.03e-07	PAX3	paired box 3
7908409	7.41	8.56	-2.22	0.0022	0.0449	RGS2	regulator of G-protein signaling 2
7999253	6.93	8.09	-2.23	5.38e-10	2.65e-07	PPL	periplakin
8031047	10.4	11.55	-2.23	8.82e-06	0.0007	MYADM	myeloid-associated differentiation marker
8050619	6.25	7.41	-2.23	0.0002	0.0087	APOB	apolipoprotein B
8138689	8.27	9.43	-2.23	1.76e-13	2.84e-10	SKAP2	src kinase associated phosphoprotein 2
7919751	9.46	10.63	-2.24	3.11e-05	0.0019	MCL1	myeloid cell leukemia 1
8034696	6.55	7.72	-2.25	2.1e-05	0.0014	MIR27A	microRNA 27a
7906085	8.78	9.96	-2.26	9.46e-07	0.0001	LMNA	lamin A/C
8111443	6.92	8.1	-2.26	0.0002	0.0065	C1QTNF3; C1QTNF3-AMACR	C1q and tumor necrosis factor related protein 3; C1QTNF3-AMACR readthrough (NMD candidate)
7971077	8.48	9.66	-2.27	3.85e-05	0.0022	POSTN	periostin, osteoblast specific factor
7919749	7.9	9.09	-2.27	0.0004	0.0135
8081036	6.17	7.36	-2.29	0.0004	0.0121	CADM2	cell adhesion molecule 2
7962312	8.31	9.5	-2.29	0.0001	0.0049	ABCD2	ATP binding cassette subfamily D member 2
8156848	6.8	8	-2.29	0.0471	0.3368	NR4A3	nuclear receptor subfamily 4, group A, member 3
8161701	7.52	8.73	-2.32	3.09e-09	1.17e-06	TMEM2	transmembrane protein 2
8154491	6.34	7.56	-2.32	6.42e-09	2.12e-06	ADAMTSL1	ADAMTS like 1
8026047	8.93	10.14	-2.32	0.0014	0.032	JUNB	jun B proto-oncogene
7903565	6.04	7.26	-2.33	9.84e-06	0.0008	GPSM2	G-protein signaling modulator 2
7983228	6.81	8.03	-2.33	3.25e-09	1.21e-06	MAP1A; KRTAP6-1	microtubule associated protein 1A; keratin associated protein 6-1
7955865	5.21	6.43	-2.33	1.89e-11	1.48e-08	HOXC9	homeobox C9
7920244	7.6	8.84	-2.35	0.006	0.0917	S100A8	S100 calcium binding protein A8
7901054	6.97	8.2	-2.36	2.32e-06	0.0003	PLK3	polo-like kinase 3
7949588	7.94	9.18	-2.36	2.9e-05	0.0018	CD248	CD248 molecule, endosialin
8140463	8.2	9.44	-2.36	8.42e-07	0.0001	FGL2	fibrinogen-like 2
7942123	8.57	9.82	-2.37	1.36e-06	0.0002	CCND1	cyclin D1
8149720	6.6	7.86	-2.39	0.0134	0.1567	EGR3	early growth response 3
7968789	8.61	9.88	-2.41	0.0003	0.0111	RGCC	regulator of cell cycle
8149774	7.64	8.95	-2.47	1.98e-09	8.49e-07	LOXL2; ENTPD4	lysyl oxidase-like 2; ectonucleoside triphosphate diphosphohydrolase 4
7983704	6.85	8.17	-2.49	1.64e-08	4.46e-06	GLDN	gliomedin
7999476	8.03	9.35	-2.49	0.0047	0.0765
7922756	7.12	8.45	-2.52	1.35e-07	2.49e-05	NMNAT2	nicotinamide nucleotide adenylyltransferase 2
8020384	6.04	7.37	-2.52	3.06e-08	7.47e-06	GREB1L	growth regulation by estrogen in breast cancer-like
8007931	7.6	8.94	-2.52	3.47e-07	5.48e-05	ITGB3	integrin beta 3
8126303	5.59	6.93	-2.52	0.0001	0.0046	TREM1	triggering receptor expressed on myeloid cells 1
8135069	6.37	7.7	-2.52	9.92e-08	1.89e-05	SERPINE1	serpin peptidase inhibitor, clade E (nexin, plasminogen activator inhibitor type 1), member 1
8045776	5.21	6.56	-2.55	2.45e-10	1.42e-07	GALNT13	polypeptide N-acetylgalactosaminyltransferase 13
8030128	7.71	9.1	-2.63	2.14e-06	0.0002	PPP1R15A	protein phosphatase 1, regulatory subunit 15A
8037387	6.07	7.47	-2.65	0.0068	0.1
7918973	4.81	6.22	-2.67	2.62e-09	1.05e-06	SPAG17	sperm associated antigen 17
8068383	6.54	7.99	-2.72	9.24e-06	0.0008	CLIC6	chloride intracellular channel 6
7897522	6.45	7.9	-2.73	1.05e-07	1.98e-05	RBP7	retinol binding protein 7, cellular
8106743	8.82	10.27	-2.74	3.97e-05	0.0023	VCAN	versican
8056257	5.49	6.96	-2.76	1.44e-06	0.0002	FAP	fibroblast activation protein alpha
8101304	7.49	8.96	-2.77	3.33e-08	7.69e-06	RASGEF1B	RasGEF domain family member 1B
8138741	6.54	8.01	-2.77	2.09e-14	4.68e-11	HOXA6	homeobox A6
8142270	5.25	6.73	-2.79	3.78e-06	0.0004	NRCAM	neuronal cell adhesion molecule
8115831	10.42	11.9	-2.79	0.0011	0.027	DUSP1	dual specificity phosphatase 1
7991766	11.84	13.32	-2.79	0.0027	0.0518	HBA2	hemoglobin, alpha 2
7991762	11.84	13.32	-2.79	0.0027	0.0518	HBA2	hemoglobin, alpha 2
7960919	10.45	11.94	-2.8	0.0007	0.019	MFAP5	microfibrillar associated protein 5
7909610	6.47	7.96	-2.82	1.14e-06	0.0001	ATF3	activating transcription factor 3
8002020	7.74	9.24	-2.83	6.28e-09	2.12e-06	TPPP3	tubulin polymerization-promoting protein family member 3
8025828	8.33	9.83	-2.83	6.14e-05	0.0032	LDLR	low density lipoprotein receptor
8013660	7.75	9.25	-2.83	0.001	0.0254	ALDOC	aldolase C, fructose-bisphosphate
7954398	5.34	6.88	-2.92	0.006	0.0917	SPX	spexin hormone
8152617	6.83	8.39	-2.95	2.86e-09	1.1e-06	HAS2	hyaluronan synthase 2
7916609	8.78	10.34	-2.96	1.73e-05	0.0012	JUN	jun proto-oncogene
8138745	6.64	8.22	-2.99	4.48e-20	1.3e-15	HOXA7	homeobox A7
8072015	8.2	9.78	-3	3.97e-09	1.44e-06	ADRBK2	adrenergic, beta, receptor kinase 2
7917304	6.94	8.52	-3	1.05e-09	4.99e-07	MCOLN3	mucolipin 3
8138735	6.4	7.99	-3.02	1.23e-13	2.23e-10	HOXA5	homeobox A5
7902687	8.41	10.05	-3.11	0.0002	0.0091	CYR61	cysteine-rich, angiogenic inducer, 61
8008885	7.65	9.29	-3.12	4.47e-05	0.0025	MIR21; VMP1	microRNA 21; vacuole membrane protein 1
7955589	7.98	9.62	-3.13	0.0004	0.0136	NR4A1	nuclear receptor subfamily 4, group A, member 1
8128459	5.08	6.73	-3.13	1.52e-10	9.42e-08	SIM1	single-minded family bHLH transcription factor 1
8055952	7.41	9.07	-3.16	0.008	0.112	NR4A2	nuclear receptor subfamily 4, group A, member 2
7922229	5.98	7.66	-3.19	1.22e-06	0.0002	SELE	selectin E
7978391	7.34	9.05	-3.26	2.32e-19	2.25e-15	NOVA1	neuro-oncological ventral antigen 1
7969613	7.6	9.33	-3.32	1.43e-13	2.46e-10	GPC6	glypican 6
7946033	10.72	12.46	-3.35	0.0018	0.0389	HBB	hemoglobin, beta
7982597	9.82	11.57	-3.37	4.04e-05	0.0023	THBS1	thrombospondin 1
8108370	9.87	11.66	-3.48	0.0003	0.0101	EGR1	early growth response 1
8139087	6.79	8.61	-3.52	4.24e-05	0.0024	SFRP4	secreted frizzled-related protein 4
8018864	6.87	8.79	-3.79	4.32e-07	6.48e-05	SOCS3	suppressor of cytokine signaling 3
8147573	7.16	9.14	-3.93	8.8e-12	7.53e-09	OSR2	odd-skipped related transciption factor 2
8114249	9.39	11.38	-3.96	6.09e-08	1.32e-05	CXCL14	chemokine (C-X-C motif) ligand 14
7963946	6.96	8.95	-3.98	5.06e-09	1.79e-06	MMP19	matrix metallopeptidase 19
8163002	7.84	9.88	-4.12	9.5e-08	1.83e-05	KLF4	Kruppel-like factor 4 (gut)
8098146	5.03	7.08	-4.17	1.4e-09	6.27e-07	NPY5R	neuropeptide Y receptor Y5
8106448	6.76	8.9	-4.41	3.16e-07	5.08e-05	PDE8B	phosphodiesterase 8B
8106418	6.54	8.69	-4.44	3.1e-10	1.64e-07	CRHBP	corticotropin releasing hormone binding protein
7922976	5.88	8.05	-4.5	0.0038	0.0658	PTGS2	prostaglandin-endoperoxide synthase 2 (prostaglandin G/H synthase and cyclooxygenase)
8028652	9.02	11.22	-4.6	1.96e-05	0.0013	ZFP36	ZFP36 ring finger protein
8034694	5.27	7.57	-4.94	9.98e-05	0.0046	MIR24-2	microRNA 24-2
7975779	9.47	11.81	-5.05	5.69e-05	0.003	FOS	FBJ murine osteosarcoma viral oncogene homolog
8101637	5.3	7.71	-5.33	3.23e-08	7.61e-06	HSD17B13	hydroxysteroid (17-beta) dehydrogenase 13
8165808	6.12	8.54	-5.33	2.04e-16	8.49e-13	XG	Xg blood group
8103494	6.24	8.95	-6.57	1.53e-12	1.71e-09	NPY1R	neuropeptide Y receptor Y1
8029693	7.41	10.42	-8.11	1.39e-06	0.0002	FOSB	FBJ murine osteosarcoma viral oncogene homolog B
8062395	7.71	10.81	-8.58	2.31e-14	4.81e-11	NNAT	neuronatin

## Sheet: Con v Case EAT
ID	Control Avg (log2)	Case Avg (log2)	Fold Change	P-val	FDR P-val	Gene Symbol	Description
7922976	7.69	5.85	3.57	0.0092	0.2776	PTGS2	prostaglandin-endoperoxide synthase 2 (prostaglandin G/H synthase and cyclooxygenase)
8029693	9.11	7.34	3.42	0.002	0.2776	FOSB	FBJ murine osteosarcoma viral oncogene homolog B
8055952	9.07	7.35	3.29	0.0123	0.2776	NR4A2	nuclear receptor subfamily 4, group A, member 2
8147988	7.31	5.66	3.14	0.0243	0.2776
8108180	10.44	8.82	3.08	0.0228	0.2776
8045533	9	7.41	3.01	0.0402	0.283
8107204	11.32	9.78	2.91	0.0216	0.2776
7973012	7.02	5.52	2.82	0.0004	0.2776	OR4K2	olfactory receptor, family 4, subfamily K, member 2
7973869	6.37	4.88	2.82	0.0164	0.2776
7977472	8.15	6.71	2.7	0.001	0.2776	OR11H12	olfactory receptor, family 11, subfamily H, member 12
7975779	10.8	9.38	2.68	0.0111	0.2776	FOS	FBJ murine osteosarcoma viral oncogene homolog
8100310	9.01	7.59	2.67	0.0042	0.2776
8156848	7.96	6.56	2.64	0.0121	0.2776	NR4A3	nuclear receptor subfamily 4, group A, member 3
7986635	6.49	5.1	2.63	0.0029	0.2776	LOC102723613; LOC105379595	olfactory receptor 11G2-like
7973008	6.86	5.47	2.63	0.0024	0.2776	OR4M1	olfactory receptor, family 4, subfamily M, member 1
8165705	9.26	7.89	2.59	0.0169	0.2776	ND6	NADH dehydrogenase, subunit 6 (complex I)
7972981	7.69	6.34	2.54	0.0011	0.2776	OR11H12	olfactory receptor, family 11, subfamily H, member 12
8074194	7.69	6.34	2.54	0.0011	0.2776	OR11H12	olfactory receptor, family 11, subfamily H, member 12
8174975	5.72	4.4	2.51	0.0074	0.2776
8167560	8.34	7.03	2.47	0.0187	0.2776	GAGE10	G antigen 10
8133038	8.04	6.76	2.44	0.0224	0.2776
7944765	9.49	8.22	2.41	0.0265	0.2785
8136654	7.07	5.8	2.41	0.0226	0.2776
8153039	6.77	5.52	2.38	0.0139	0.2776
7977450	7.59	6.36	2.35	0.0022	0.2776	OR11H12	olfactory receptor, family 11, subfamily H, member 12
8013523	8.18	6.95	2.34	0.034	0.282
7955589	8.98	7.76	2.34	0.0029	0.2776	NR4A1	nuclear receptor subfamily 4, group A, member 1
8054800	6.55	5.34	2.31	0.0089	0.2776
8165707	12.37	11.16	2.3	0.0326	0.2815
8113120	12.37	11.16	2.3	0.0326	0.2815
7911339	11.82	10.62	2.3	0.0404	0.2832
8165698	11.82	10.62	2.3	0.0404	0.2832
8117718	7.43	6.23	2.3	0.0043	0.2776	OR2J3	olfactory receptor, family 2, subfamily J, member 3
8108370	10.98	9.8	2.27	0.0039	0.2776	EGR1	early growth response 1
8161444	8.11	6.93	2.27	0.0066	0.2776
8156358	10.58	9.41	2.26	0.0273	0.2791
8128445	5.16	4.01	2.22	0.0099	0.2776
8095005	8.88	7.75	2.19	0.0057	0.2776
7973867	10.65	9.55	2.14	0.0109	0.2776
7933872	8.68	7.58	2.13	0.0327	0.2815	EGR2	early growth response 2
7979696	6.02	4.93	2.13	0.0051	0.2776
8100308	7.38	6.3	2.11	0.0072	0.2776
8008885	8.67	7.6	2.1	0.0131	0.2776	MIR21; VMP1	microRNA 21; vacuole membrane protein 1
8088915	5.15	4.08	2.09	0.0142	0.2776
8074192	6.86	5.8	2.09	0.0049	0.2776
8167508	7.54	6.49	2.07	0.0095	0.2776	GAGE2D; GAGE12C; GAGE10; GAGE12E; GAGE12D; GAGE12B; GAGE2C; GAGE4; GAGE5; GAGE12I; GAGE8; GAGE7; GAGE2A; GAGE2E; GAGE12J; GAGE12F	G antigen 2D; G antigen 12C; G antigen 10; G antigen 12E; G antigen 12D; G antigen 12B; G antigen 2C; G antigen 4; G antigen 5; G antigen 12I; G antigen 8; G antigen 7; G antigen 2A; G antigen 2E; G antigen 12J; G antigen 12F
8069487	7.19	6.14	2.07	0.0141	0.2776	BAGE3; BAGE2; BAGE5; BAGE4	B melanoma antigen family, member 3; B melanoma antigen family, member 2; B melanoma antigen family, member 5; B melanoma antigen family, member 4
7973006	6.48	5.43	2.07	0.0081	0.2776	OR4H12P	olfactory receptor, family 4, subfamily H, member 12 pseudogene
7908409	8.43	7.39	2.07	0.0049	0.2776	RGS2	regulator of G-protein signaling 2
8100758	8.09	7.05	2.05	0.0035	0.2776	UGT2B15	UDP glucuronosyltransferase 2 family, polypeptide B15
8121134	5.2	4.17	2.04	0.0018	0.2776
8167584	7.58	6.56	2.03	0.0097	0.2776	GAGE2D; GAGE10; GAGE2C; GAGE4; GAGE5; GAGE12I; GAGE8; GAGE7; GAGE2A; GAGE2E; GAGE12J; GAGE12F; GAGE12D	G antigen 2D; G antigen 10; G antigen 2C; G antigen 4; G antigen 5; G antigen 12I; G antigen 8; G antigen 7; G antigen 2A; G antigen 2E; G antigen 12J; G antigen 12F; G antigen 12D
8167577	7.58	6.56	2.03	0.0097	0.2776	GAGE2D; GAGE10; GAGE2C; GAGE4; GAGE5; GAGE12I; GAGE8; GAGE7; GAGE2A; GAGE2E; GAGE12J; GAGE12F; GAGE12D	G antigen 2D; G antigen 10; G antigen 2C; G antigen 4; G antigen 5; G antigen 12I; G antigen 8; G antigen 7; G antigen 2A; G antigen 2E; G antigen 12J; G antigen 12F; G antigen 12D
8167482	7.6	6.57	2.03	0.0102	0.2776	GAGE2D; GAGE12C; GAGE10; GAGE12E; GAGE12D; GAGE12B; GAGE2C; GAGE4; GAGE5; GAGE12I; GAGE8; GAGE7; GAGE2A; GAGE2E; GAGE12J; GAGE12F	G antigen 2D; G antigen 12C; G antigen 10; G antigen 12E; G antigen 12D; G antigen 12B; G antigen 2C; G antigen 4; G antigen 5; G antigen 12I; G antigen 8; G antigen 7; G antigen 2A; G antigen 2E; G antigen 12J; G antigen 12F
8167562	7.6	6.57	2.03	0.0102	0.2776	GAGE2D; GAGE12C; GAGE10; GAGE12E; GAGE12D; GAGE12B; GAGE2C; GAGE4; GAGE5; GAGE12I; GAGE8; GAGE7; GAGE2A; GAGE2E; GAGE12J; GAGE12F	G antigen 2D; G antigen 12C; G antigen 10; G antigen 12E; G antigen 12D; G antigen 12B; G antigen 2C; G antigen 4; G antigen 5; G antigen 12I; G antigen 8; G antigen 7; G antigen 2A; G antigen 2E; G antigen 12J; G antigen 12F
7943036	6.78	5.75	2.03	0.0044	0.2776	TRIM49C; TRIM49B	tripartite motif containing 49C; tripartite motif containing 49B
8147990	6.7	5.69	2.01	0.0167	0.2776
8148331	5.29	4.28	2	0.0002	0.2776
7896738	6.6	5.6	2	0.0093	0.2776	OR4G2P	olfactory receptor, family 4, subfamily G, member 2 pseudogene
7986327	6.77	5.78	1.99	0.0179	0.2776
8026047	9.84	8.85	1.99	0.0026	0.2776	JUNB	jun B proto-oncogene
8023935	6.59	5.61	1.97	0.009	0.2776	OR4G2P	olfactory receptor, family 4, subfamily G, member 2 pseudogene
7973014	6.45	5.47	1.96	0.0004	0.2776	OR4K5	olfactory receptor, family 4, subfamily K, member 5
8055234	7.03	6.07	1.95	0.0051	0.2776
8045319	7.03	6.07	1.95	0.0051	0.2776
8179003	7.14	6.18	1.95	0.0042	0.2776	OR2J3	olfactory receptor, family 2, subfamily J, member 3
8177694	7.14	6.18	1.95	0.0042	0.2776	OR2J3	olfactory receptor, family 2, subfamily J, member 3
7970392	10.89	9.94	1.93	0.0079	0.2776
8067836	7.03	6.08	1.93	0.0057	0.2776
8156056	5.22	4.28	1.93	0.0144	0.2776
8165700	11.87	10.93	1.93	0.0132	0.2776
8167526	7.37	6.43	1.92	0.0114	0.2776	GAGE1; GAGE2D; GAGE12C; GAGE10; GAGE12E; GAGE12D; GAGE12B; GAGE2C; GAGE4; GAGE5; GAGE12I; GAGE8; GAGE7; GAGE2A; GAGE2E; GAGE12J; GAGE12F	G antigen 1; G antigen 2D; G antigen 12C; G antigen 10; G antigen 12E; G antigen 12D; G antigen 12B; G antigen 2C; G antigen 4; G antigen 5; G antigen 12I; G antigen 8; G antigen 7; G antigen 2A; G antigen 2E; G antigen 12J; G antigen 12F
8170052	6.09	5.16	1.91	0.0074	0.2776	CT45A1; CT45A7; CT45A6; CT45A5; CT45A9; CT45A8; CT45A2	cancer/testis antigen family 45, member A1; cancer/testis antigen family 45, member A7; cancer/testis antigen family 45, member A6; cancer/testis antigen family 45, member A5; cancer/testis antigen family 45, member A9; cancer/testis antigen family 45, member A8; cancer/testis antigen family 45, member A2
7991665	6.6	5.67	1.91	0.0096	0.2776	OR4G2P	olfactory receptor, family 4, subfamily G, member 2 pseudogene
8045275	6.37	5.44	1.9	0.0098	0.2776
8117714	7.14	6.22	1.9	0.0041	0.2776	OR2J3	olfactory receptor, family 2, subfamily J, member 3
8106120	4.53	3.62	1.89	0.0005	0.2776
7950955	6.26	5.34	1.89	0.0066	0.2776	TRIM49C; TRIM49B; TRIM49	tripartite motif containing 49C; tripartite motif containing 49B; tripartite motif containing 49
7992893	7.07	6.16	1.89	0.0178	0.2776
8161429	7.99	7.08	1.88	0.0098	0.2776
8155519	7.99	7.08	1.88	0.0098	0.2776
8155493	7.99	7.08	1.88	0.0098	0.2776
8161440	7.99	7.08	1.88	0.0098	0.2776
8155567	7.99	7.08	1.88	0.0098	0.2776
8055202	8.14	7.23	1.88	0.0221	0.2776
7986605	6.81	5.9	1.88	0.0044	0.2776	POTEG; POTEM; POTEB2; POTEB; POTEB3	POTE ankyrin domain family, member G; POTE ankyrin domain family, member M; POTE ankyrin domain family, member B2; POTE ankyrin domain family, member B; POTE ankyrin domain family, member B3
8100768	6.66	5.75	1.87	0.0053	0.2776	UGT2B11; UGT2B15	UDP glucuronosyltransferase 2 family, polypeptide B11; UDP glucuronosyltransferase 2 family, polypeptide B15
7939884	6.7	5.8	1.87	0.0078	0.2776	TRIM49B	tripartite motif containing 49B
8047563	5.8	4.9	1.87	0.0165	0.2776
8165672	9.69	8.79	1.86	0.0231	0.2776
7948103	5.53	4.63	1.86	0.0022	0.2776	OR4C50P	olfactory receptor, family 4, subfamily C, member 50 pseudogene
8159963	5.91	5.02	1.86	0.0196	0.2776
8067844	6.44	5.55	1.85	0.0063	0.2776	POTEG; POTEC; POTEB2; POTEB; POTED; POTEB3; POTEM	POTE ankyrin domain family, member G; POTE ankyrin domain family, member C; POTE ankyrin domain family, member B2; POTE ankyrin domain family, member B; POTE ankyrin domain family, member D; POTE ankyrin domain family, member B3; POTE ankyrin domain family, member M
7896740	7.34	6.46	1.84	0.0148	0.2776	OR4F4	olfactory receptor, family 4, subfamily F, member 4
8023937	7.34	6.46	1.84	0.0148	0.2776	OR4F4	olfactory receptor, family 4, subfamily F, member 4
7991663	7.34	6.46	1.84	0.0148	0.2776	OR4F4	olfactory receptor, family 4, subfamily F, member 4
7911341	10.95	10.07	1.84	0.0173	0.2776
7910907	5.54	4.66	1.84	0.0044	0.2776
8053427	6.64	5.76	1.84	0.0219	0.2776
8107113	4.37	3.51	1.82	0.0073	0.2776
7955987	6.88	6.01	1.82	0.0109	0.2776	OR6C72P	olfactory receptor, family 6, subfamily C, member 72 pseudogene
7977456	6.8	5.94	1.82	0.007	0.2776	POTEG; POTEM	POTE ankyrin domain family, member G; POTE ankyrin domain family, member M
8081196	5.42	4.56	1.82	0.0045	0.2776	OR5H1; OR5H14	olfactory receptor, family 5, subfamily H, member 1; olfactory receptor, family 5, subfamily H, member 14
8020354	7.36	6.5	1.82	0.0046	0.2776
8115679	4.99	4.13	1.81	0.0017	0.2776
7917180	6.39	5.54	1.81	0.0075	0.2776
8013356	5.12	4.27	1.8	0.0283	0.2795
8043436	7.42	6.57	1.8	0.0122	0.2776	IGKV2D-29	immunoglobulin kappa variable 2D-29
8045279	7.98	7.14	1.79	0.0279	0.2791
8175353	5.92	5.08	1.79	0.0061	0.2776	CT45A1; CT45A8; CT45A9; CT45A2; CT45A7; CT45A6; CT45A4; CT45A5	cancer/testis antigen family 45, member A1; cancer/testis antigen family 45, member A8; cancer/testis antigen family 45, member A9; cancer/testis antigen family 45, member A2; cancer/testis antigen family 45, member A7; cancer/testis antigen family 45, member A6; cancer/testis antigen family 45, member A4; cancer/testis antigen family 45, member A5
8099805	5.55	4.71	1.78	0.009	0.2776
7956876	7.53	6.7	1.78	0.008	0.2776
7920244	8.28	7.44	1.78	0.0231	0.2776	S100A8	S100 calcium binding protein A8
8112018	6.91	6.08	1.78	0.0049	0.2776
7954330	4.52	3.69	1.78	8.45e-06	0.1521	SLCO1B3	solute carrier organic anion transporter family, member 1B3
7909610	7.09	6.26	1.77	0.0066	0.2776	ATF3	activating transcription factor 3
7963137	9.08	8.26	1.77	0.0207	0.2776
8055294	7.44	6.62	1.77	0.0101	0.2776
7911260	7.39	6.57	1.77	0.0056	0.2776	OR2M1P	olfactory receptor, family 2, subfamily M, member 1 pseudogene
8175587	6.19	5.37	1.77	0.0082	0.2776	MIR509-1; MIR509-2	microRNA 509-1; microRNA 509-2
8160377	6.31	5.5	1.76	0.0047	0.2776	IFNA4; IFNA1	interferon, alpha 4; interferon, alpha 1
8044731	7.43	6.61	1.76	0.0019	0.2776
7969426	5.33	4.51	1.76	0.0093	0.2776
7916609	9.45	8.64	1.76	0.0172	0.2776	JUN	jun proto-oncogene
8180360	7.87	7.06	1.76	0.0037	0.2776
8067825	7.17	6.36	1.75	0.0095	0.2776	ANKRD30BP2	ankyrin repeat domain 30B pseudogene 2
8018864	7.61	6.81	1.75	0.0029	0.2776	SOCS3	suppressor of cytokine signaling 3
7906948	6.7	5.89	1.75	0.0031	0.2776
7902687	9.26	8.45	1.75	0.0342	0.282	CYR61	cysteine-rich, angiogenic inducer, 61
7981779	5.27	4.46	1.75	0.003	0.2776	LOC727924; LOC102723532; LOC101927079	uncharacterized LOC727924; olfactory receptor 4N4; uncharacterized LOC101927079
8055153	6.55	5.75	1.74	0.0042	0.2776	POTEG; POTEE; POTEM; POTEJ; POTEB2; POTEB; POTEB3	POTE ankyrin domain family, member G; POTE ankyrin domain family, member E; POTE ankyrin domain family, member M; POTE ankyrin domain family, member J; POTE ankyrin domain family, member B2; POTE ankyrin domain family, member B; POTE ankyrin domain family, member B3
7898355	5.9	5.1	1.74	0.0059	0.2776
8149953	6.45	5.65	1.73	0.0353	0.282
8161507	6.35	5.56	1.73	0.0112	0.2776
8055222	6.28	5.49	1.72	0.0059	0.2776	POTEG; POTEE; POTEM; POTEJ; POTEB2; POTEB; POTEI; POTEB3	POTE ankyrin domain family, member G; POTE ankyrin domain family, member E; POTE ankyrin domain family, member M; POTE ankyrin domain family, member J; POTE ankyrin domain family, member B2; POTE ankyrin domain family, member B; POTE ankyrin domain family, member I; POTE ankyrin domain family, member B3
8148962	8.19	7.41	1.72	0.0126	0.2776	OR4F29; OR4F3; OR4F16; OR4F21	olfactory receptor, family 4, subfamily F, member 29; olfactory receptor, family 4, subfamily F, member 3; olfactory receptor, family 4, subfamily F, member 16; olfactory receptor, family 4, subfamily F, member 21
7987025	8.86	8.08	1.71	0.0083	0.2776
7982269	8.86	8.08	1.71	0.0083	0.2776
8170068	6.46	5.69	1.71	0.0088	0.2776	CT45A5; CT45A1; CT45A8; CT45A9; CT45A2; CT45A7; CT45A6; CT45A4	cancer/testis antigen family 45, member A5; cancer/testis antigen family 45, member A1; cancer/testis antigen family 45, member A8; cancer/testis antigen family 45, member A9; cancer/testis antigen family 45, member A2; cancer/testis antigen family 45, member A7; cancer/testis antigen family 45, member A6; cancer/testis antigen family 45, member A4
8094134	7.8	7.03	1.7	0.0008	0.2776	USP17L25; USP17L24; USP17L26; USP17L27; USP17L28; USP17L29; USP17L30; USP17L14P; USP17L5	ubiquitin specific peptidase 17-like family member 25; ubiquitin specific peptidase 17-like family member 24; ubiquitin specific peptidase 17-like family member 26; ubiquitin specific peptidase 17-like family member 27; ubiquitin specific peptidase 17-like family member 28; ubiquitin specific peptidase 17-like family member 29; ubiquitin specific peptidase 17-like family member 30; ubiquitin spec…
7980688	4.92	4.16	1.7	0.0026	0.2776
7961075	6.93	6.17	1.7	0.002	0.2776	CD69	CD69 molecule
8094897	5.05	4.28	1.7	0.0196	0.2776
8081194	6.03	5.27	1.7	0.0062	0.2776	OR5H1	olfactory receptor, family 5, subfamily H, member 1
8151629	8.38	7.62	1.69	0.0121	0.2776
7939994	6.37	5.61	1.69	0.0114	0.2776	OR9G1; OR9G9	olfactory receptor, family 9, subfamily G, member 1; olfactory receptor, family 9, subfamily G, member 9
7977478	6.14	5.38	1.69	0.0018	0.2776	OR4K13	olfactory receptor, family 4, subfamily K, member 13
8155528	6.38	5.62	1.69	0.0079	0.2776
8001070	5.21	4.45	1.69	0.0104	0.2776	ACTR3BP5; ACTR3BP3	ACTR3B pseudogene 5; ACTR3B pseudogene 3
8069859	5.74	5	1.67	0.0153	0.2776	KRTAP21-1	keratin associated protein 21-1
7937984	5.9	5.16	1.67	0.0043	0.2776	OR51L1	olfactory receptor, family 51, subfamily L, member 1
8156261	5.28	4.53	1.67	0.016	0.2776
7932211	6.51	5.77	1.67	0.0106	0.2776	OR7E115P	olfactory receptor, family 7, subfamily E, member 115 pseudogene
7950977	6.43	5.69	1.67	0.0123	0.2776	TRIM51EP; TRIM51CP; TRIM51BP	tripartite motif-containing 51E, pseudogene; tripartite motif-containing 51C, pseudogene; tripartite motif-containing 51B, pseudogene
7943019	6.43	5.69	1.67	0.0123	0.2776	TRIM51EP; TRIM51CP; TRIM51BP	tripartite motif-containing 51E, pseudogene; tripartite motif-containing 51C, pseudogene; tripartite motif-containing 51B, pseudogene
7981781	6.24	5.5	1.67	0.0021	0.2776	OR4M2	olfactory receptor, family 4, subfamily M, member 2
7986534	6.31	5.57	1.67	0.0086	0.2776	OR4F14P	olfactory receptor, family 4, subfamily F, member 14 pseudogene
7950965	5.73	4.99	1.67	0.0047	0.2776	TRIM64	tripartite motif containing 64
7943031	5.73	4.99	1.67	0.0047	0.2776	TRIM64	tripartite motif containing 64
8110672	8.14	7.41	1.66	0.0171	0.2776	OR4F29; OR4F3; OR4F16	olfactory receptor, family 4, subfamily F, member 29; olfactory receptor, family 4, subfamily F, member 3; olfactory receptor, family 4, subfamily F, member 16
7896744	8.14	7.41	1.66	0.0171	0.2776	OR4F29; OR4F3; OR4F16	olfactory receptor, family 4, subfamily F, member 29; olfactory receptor, family 4, subfamily F, member 3; olfactory receptor, family 4, subfamily F, member 16
7911345	8.14	7.41	1.66	0.0171	0.2776	OR4F29; OR4F3; OR4F16	olfactory receptor, family 4, subfamily F, member 29; olfactory receptor, family 4, subfamily F, member 3; olfactory receptor, family 4, subfamily F, member 16
7982248	8.8	8.07	1.66	0.0153	0.2776
7950062	7.02	6.29	1.66	0.0079	0.2776
8170060	6.11	5.38	1.66	0.007	0.2776	CT45A1; CT45A8; CT45A9; CT45A2; CT45A7; CT45A6; CT45A4; CT45A5	cancer/testis antigen family 45, member A1; cancer/testis antigen family 45, member A8; cancer/testis antigen family 45, member A9; cancer/testis antigen family 45, member A2; cancer/testis antigen family 45, member A7; cancer/testis antigen family 45, member A6; cancer/testis antigen family 45, member A4; cancer/testis antigen family 45, member A5
8081198	6.07	5.35	1.66	0.0063	0.2776	OR5H1; OR5H14; OR5H15	olfactory receptor, family 5, subfamily H, member 1; olfactory receptor, family 5, subfamily H, member 14; olfactory receptor, family 5, subfamily H, member 15
8115443	5.35	4.62	1.65	0.047	0.2882
8095402	5.71	4.98	1.65	0.009	0.2776
7951701	6.75	6.03	1.65	0.0223	0.2776
8083469	6.6	5.88	1.65	0.0049	0.2776
7986530	6.03	5.31	1.65	0.0035	0.2776	OR4F6; OR4F15	olfactory receptor, family 4, subfamily F, member 6; olfactory receptor, family 4, subfamily F, member 15
7981783	5.21	4.5	1.64	0.0017	0.2776	OR4N4	olfactory receptor, family 4, subfamily N, member 4
8022428	7.28	6.57	1.64	0.0027	0.2776	POTEG; POTEC; POTEM; POTEB2; POTEB; POTEB3	POTE ankyrin domain family, member G; POTE ankyrin domain family, member C; POTE ankyrin domain family, member M; POTE ankyrin domain family, member B2; POTE ankyrin domain family, member B; POTE ankyrin domain family, member B3
8043429	5.51	4.8	1.64	0.0033	0.2776	LOC105374857	uncharacterized LOC105374857
8053720	5.51	4.8	1.64	0.0033	0.2776	LOC105374857	uncharacterized LOC105374857
8156084	4.84	4.13	1.63	0.0186	0.2776
8095680	7.24	6.54	1.63	0.002	0.2776	CXCL8	chemokine (C-X-C motif) ligand 8
8153037	5.33	4.63	1.63	0.0161	0.2776
8095412	5.96	5.26	1.63	0.0024	0.2776	CSN1S1	casein alpha s1
7955997	6.14	5.44	1.63	0.0039	0.2776	OR6C76	olfactory receptor, family 6, subfamily C, member 76
7911343	12.05	11.35	1.63	0.0378	0.282
8165703	12.05	11.35	1.63	0.0378	0.282
7919024	4.93	4.23	1.63	0.0206	0.2776
7939977	6.38	5.68	1.62	0.0079	0.2776	OR8K3	olfactory receptor, family 8, subfamily K, member 3 (gene/pseudogene)
8100994	7.64	6.94	1.62	0.0015	0.2776	CXCL2	chemokine (C-X-C motif) ligand 2
7955991	6.27	5.57	1.62	0.0079	0.2776	OR6C3	olfactory receptor, family 6, subfamily C, member 3
8121214	6.74	6.05	1.62	0.0086	0.2776
8058905	6.39	5.7	1.62	0.0063	0.2776	CXCR1	chemokine (C-X-C motif) receptor 1
8156086	4.67	3.98	1.61	0.0078	0.2776
7944838	6.07	5.38	1.61	0.0014	0.2776	OR8G5; OR8G1	olfactory receptor, family 8, subfamily G, member 5; olfactory receptor, family 8, subfamily G, member 1 (gene/pseudogene)
7948121	5.34	4.65	1.61	0.007	0.2776	OR8K5	olfactory receptor, family 8, subfamily K, member 5
8120466	4.11	3.42	1.61	0.0095	0.2776
8050654	4.54	3.85	1.61	0.0071	0.2776
8081208	6.27	5.59	1.61	0.0041	0.2776	OR5K3	olfactory receptor, family 5, subfamily K, member 3
8175708	6.67	5.99	1.61	0.0045	0.2776	MIR105-1; MIR105-2	microRNA 105-1; microRNA 105-2
7939926	5.77	5.09	1.61	0.0045	0.2776	OR4C16	olfactory receptor, family 4, subfamily C, member 16 (gene/pseudogene)
7947551	5.09	4.41	1.6	0.0097	0.2776
8055204	7.65	6.97	1.6	0.026	0.2784
7934896	6.55	5.86	1.6	0.0056	0.2776
8175336	6	5.32	1.6	0.0074	0.2776	CT45A1; CT45A8; CT45A9; CT45A2; CT45A7; CT45A6; CT45A4; CT45A5	cancer/testis antigen family 45, member A1; cancer/testis antigen family 45, member A8; cancer/testis antigen family 45, member A9; cancer/testis antigen family 45, member A2; cancer/testis antigen family 45, member A7; cancer/testis antigen family 45, member A6; cancer/testis antigen family 45, member A4; cancer/testis antigen family 45, member A5
8051571	5.83	5.15	1.6	0.0176	0.2776
7904166	5.37	4.69	1.6	0.041	0.2836
8045257	6.56	5.88	1.6	0.0043	0.2776	POTEG; POTEE; POTEM; POTEJ; POTEB2; POTEB; POTEB3	POTE ankyrin domain family, member G; POTE ankyrin domain family, member E; POTE ankyrin domain family, member M; POTE ankyrin domain family, member J; POTE ankyrin domain family, member B2; POTE ankyrin domain family, member B; POTE ankyrin domain family, member B3
7939877	5.71	5.04	1.59	0.0101	0.2776	OR4A47	olfactory receptor, family 4, subfamily A, member 47
8131813	6.49	5.83	1.59	0.0176	0.2776
8095744	6.04	5.37	1.59	0.0351	0.282	AREG	amphiregulin
7921425	6.67	6.01	1.58	0.0041	0.2776	OR6K4P	olfactory receptor, family 6, subfamily K, member 4 pseudogene
7908388	5.81	5.15	1.58	0.0149	0.2776	RGS1	regulator of G-protein signaling 1
7982290	7.65	6.99	1.58	0.0026	0.2776
8071058	5.54	4.88	1.58	0.011	0.2776	ACTR3BP5; ACTR3BP2	ACTR3B pseudogene 5; ACTR3B pseudogene 2
8053741	7.36	6.7	1.58	0.0063	0.2776	ANKRD20A8P; ANKRD20A12P	ankyrin repeat domain 20 family, member A8, pseudogene; ankyrin repeat domain 20 family, member A12, pseudogene
7911241	7.24	6.58	1.58	0.0278	0.2791	OR2L8	olfactory receptor, family 2, subfamily L, member 8 (gene/pseudogene)
8111666	5.89	5.23	1.57	0.0197	0.2776
7973016	5.98	5.33	1.57	0.0024	0.2776	OR4K1	olfactory receptor, family 4, subfamily K, member 1
8129608	6.01	5.36	1.57	0.0187	0.2776	TAAR3	trace amine associated receptor 3 (gene/pseudogene)
8022434	7.13	6.48	1.57	0.0065	0.2776
8164006	4.74	4.09	1.57	0.0008	0.2776
8152248	5.36	4.71	1.56	0.01	0.2776
7943025	5.49	4.85	1.56	0.0105	0.2776	TRIM49D2; TRIM49B; TRIM49D1	tripartite motif containing 49D2; tripartite motif containing 49B; tripartite motif containing 49D1
7950971	5.49	4.85	1.56	0.0105	0.2776	TRIM49D2; TRIM49B; TRIM49D1	tripartite motif containing 49D2; tripartite motif containing 49B; tripartite motif containing 49D1
7937988	5.79	5.15	1.56	0.0091	0.2776	OR52E1	olfactory receptor, family 52, subfamily E, member 1 (gene/pseudogene)
8175344	6.09	5.45	1.56	0.0077	0.2776	CT45A1; CT45A10; CT45A8; CT45A9; CT45A2; CT45A7; CT45A6; CT45A4; CT45A5	cancer/testis antigen family 45, member A1; cancer/testis antigen family 45, member A10; cancer/testis antigen family 45, member A8; cancer/testis antigen family 45, member A9; cancer/testis antigen family 45, member A2; cancer/testis antigen family 45, member A7; cancer/testis antigen family 45, member A6; cancer/testis antigen family 45, member A4; cancer/testis antigen family 45, member A5
7939900	6.56	5.92	1.56	0.0102	0.2776	OR4C13	olfactory receptor, family 4, subfamily C, member 13
8083897	6.44	5.81	1.56	0.004	0.2776	TMEM212	transmembrane protein 212
8104348	6.51	5.87	1.56	0.0445	0.2866
7947421	7.38	6.75	1.56	0.0386	0.2824
8177698	6.17	5.53	1.56	0.0019	0.2776	OR14J1	olfactory receptor, family 14, subfamily J, member 1
8117722	6.17	5.53	1.56	0.0019	0.2776	OR14J1	olfactory receptor, family 14, subfamily J, member 1
8112335	7.84	7.21	1.56	0.013	0.2776
8149380	6.94	6.3	1.55	0.0027	0.2776	DEFB109P1B	defensin, beta 109, pseudogene 1B
7976642	7.4	6.76	1.55	0.0062	0.2776	ERVH-4	endogenous retrovirus group H, member 4
8037240	5.58	4.94	1.55	0.002	0.2776	PSG1	pregnancy specific beta-1-glycoprotein 1
7933442	5.76	5.13	1.55	0.0144	0.2776	PTPN20	protein tyrosine phosphatase, non-receptor type 20
7974052	4.15	3.51	1.55	0.0121	0.2776
7952400	5.82	5.18	1.55	0.0199	0.2776	OR8B3; OR8B2	olfactory receptor, family 8, subfamily B, member 3; olfactory receptor, family 8, subfamily B, member 2
8152617	7.31	6.68	1.55	0.0046	0.2776	HAS2	hyaluronan synthase 2
7949896	7.63	6.99	1.55	0.0106	0.2776	OR7E14P; OR7E145P	olfactory receptor, family 7, subfamily E, member 14 pseudogene; olfactory receptor, family 7, subfamily E, member 145 pseudogene
8090637	8.15	7.52	1.55	0.0105	0.2776	OR7E129P	olfactory receptor, family 7, subfamily E, member 129 pseudogene
8126905	5.4	4.77	1.55	0.0046	0.2776	CRISP3	cysteine-rich secretory protein 3
8008038	6.27	5.64	1.55	0.0039	0.2776
7919596	6.34	5.71	1.55	0.0041	0.2776	LOC101927806; LOC440570; LOC105376792	uncharacterized LOC101927806; uncharacterized LOC440570; uncharacterized LOC105376792
7919580	6.34	5.71	1.55	0.0041	0.2776	LOC101927806; LOC440570; LOC105376792	uncharacterized LOC101927806; uncharacterized LOC440570; uncharacterized LOC105376792
7927097	5.23	4.6	1.55	0.0109	0.2776	ACTR3BP5	ACTR3B pseudogene 5
8064319	5.17	4.55	1.54	0.0088	0.2776	DEFB128	defensin, beta 128
8060986	5.4	4.78	1.54	0.0062	0.2776	C20orf187	chromosome 20 open reading frame 187
8101673	6.83	6.21	1.54	0.0236	0.2776
8020349	5.87	5.25	1.54	0.0155	0.2776
8174373	4.19	3.57	1.54	0.0133	0.2776
8175706	6.85	6.22	1.54	0.0159	0.2776	MIR105-1	microRNA 105-1
7946023	5.42	4.8	1.54	0.0028	0.2776	OR52A5	olfactory receptor, family 52, subfamily A, member 5
7971122	7.38	6.76	1.54	0.026	0.2784
8027884	10.85	10.22	1.54	0.0284	0.2796
7957458	5.37	4.75	1.54	0.0213	0.2776	NTS	neurotensin
8044698	4.56	3.94	1.54	0.0057	0.2776
7972257	6.83	6.21	1.54	0.0056	0.2776
7965429	7.14	6.52	1.54	0.0327	0.2815
8139800	5.95	5.34	1.53	0.0061	0.2776	ZNF98; ZNF733P	zinc finger protein 98; zinc finger protein 733, pseudogene
7955979	6.01	5.39	1.53	0.0072	0.2776	OR9K1P	olfactory receptor, family 9, subfamily K, member 1 pseudogene
8094130	7.46	6.85	1.53	0.0013	0.2776	USP17L25; USP17L24; USP17L26; USP17L27; USP17L28; USP17L29; USP17L30; USP17L14P; USP17L5	ubiquitin specific peptidase 17-like family member 25; ubiquitin specific peptidase 17-like family member 24; ubiquitin specific peptidase 17-like family member 26; ubiquitin specific peptidase 17-like family member 27; ubiquitin specific peptidase 17-like family member 28; ubiquitin specific peptidase 17-like family member 29; ubiquitin specific peptidase 17-like family member 30; ubiquitin spec…
7960896	9.85	9.24	1.53	0.0067	0.2776	OR7E5P; OR7E14P; OR7E145P; OR7E140P	olfactory receptor, family 7, subfamily E, member 5 pseudogene; olfactory receptor, family 7, subfamily E, member 14 pseudogene; olfactory receptor, family 7, subfamily E, member 145 pseudogene; olfactory receptor, family 7, subfamily E, member 140 pseudogene
7922219	7.67	7.06	1.53	0.0145	0.2776	SELL	selectin L
8133023	6.29	5.68	1.53	0.0064	0.2776	ZNF98	zinc finger protein 98
8170286	5.24	4.63	1.53	0.0037	0.2776
8147992	5.93	5.32	1.53	0.0436	0.2855
7939963	6.12	5.52	1.53	0.0105	0.2776	OR5J1P	olfactory receptor, family 5, subfamily J, member 1 pseudogene
8043498	3.85	3.24	1.53	0.0294	0.2803
8094126	7.51	6.9	1.53	0.0017	0.2776	USP17L25; USP17L24; USP17L26; USP17L27; USP17L28; USP17L29; USP17L30; USP17L14P; USP17L5	ubiquitin specific peptidase 17-like family member 25; ubiquitin specific peptidase 17-like family member 24; ubiquitin specific peptidase 17-like family member 26; ubiquitin specific peptidase 17-like family member 27; ubiquitin specific peptidase 17-like family member 28; ubiquitin specific peptidase 17-like family member 29; ubiquitin specific peptidase 17-like family member 30; ubiquitin spec…
8094118	7.51	6.9	1.53	0.0017	0.2776	USP17L25; USP17L24; USP17L26; USP17L27; USP17L28; USP17L29; USP17L30; USP17L14P; USP17L5	ubiquitin specific peptidase 17-like family member 25; ubiquitin specific peptidase 17-like family member 24; ubiquitin specific peptidase 17-like family member 26; ubiquitin specific peptidase 17-like family member 27; ubiquitin specific peptidase 17-like family member 28; ubiquitin specific peptidase 17-like family member 29; ubiquitin specific peptidase 17-like family member 30; ubiquitin spec…
8094120	7.51	6.9	1.53	0.0017	0.2776	USP17L25; USP17L24; USP17L26; USP17L27; USP17L28; USP17L29; USP17L30; USP17L14P; USP17L5	ubiquitin specific peptidase 17-like family member 25; ubiquitin specific peptidase 17-like family member 24; ubiquitin specific peptidase 17-like family member 26; ubiquitin specific peptidase 17-like family member 27; ubiquitin specific peptidase 17-like family member 28; ubiquitin specific peptidase 17-like family member 29; ubiquitin specific peptidase 17-like family member 30; ubiquitin spec…
8094124	7.51	6.9	1.53	0.0017	0.2776	USP17L25; USP17L24; USP17L26; USP17L27; USP17L28; USP17L29; USP17L30; USP17L14P; USP17L5	ubiquitin specific peptidase 17-like family member 25; ubiquitin specific peptidase 17-like family member 24; ubiquitin specific peptidase 17-like family member 26; ubiquitin specific peptidase 17-like family member 27; ubiquitin specific peptidase 17-like family member 28; ubiquitin specific peptidase 17-like family member 29; ubiquitin specific peptidase 17-like family member 30; ubiquitin spec…
8094116	7.51	6.9	1.53	0.0017	0.2776	USP17L25; USP17L24; USP17L26; USP17L27; USP17L28; USP17L29; USP17L30; USP17L14P; USP17L5	ubiquitin specific peptidase 17-like family member 25; ubiquitin specific peptidase 17-like family member 24; ubiquitin specific peptidase 17-like family member 26; ubiquitin specific peptidase 17-like family member 27; ubiquitin specific peptidase 17-like family member 28; ubiquitin specific peptidase 17-like family member 29; ubiquitin specific peptidase 17-like family member 30; ubiquitin spec…
8094132	7.51	6.9	1.53	0.0017	0.2776	USP17L25; USP17L24; USP17L26; USP17L27; USP17L28; USP17L29; USP17L30; USP17L14P; USP17L5	ubiquitin specific peptidase 17-like family member 25; ubiquitin specific peptidase 17-like family member 24; ubiquitin specific peptidase 17-like family member 26; ubiquitin specific peptidase 17-like family member 27; ubiquitin specific peptidase 17-like family member 28; ubiquitin specific peptidase 17-like family member 29; ubiquitin specific peptidase 17-like family member 30; ubiquitin spec…
8094128	7.51	6.9	1.53	0.0017	0.2776	USP17L25; USP17L24; USP17L26; USP17L27; USP17L28; USP17L29; USP17L30; USP17L14P; USP17L5	ubiquitin specific peptidase 17-like family member 25; ubiquitin specific peptidase 17-like family member 24; ubiquitin specific peptidase 17-like family member 26; ubiquitin specific peptidase 17-like family member 27; ubiquitin specific peptidase 17-like family member 28; ubiquitin specific peptidase 17-like family member 29; ubiquitin specific peptidase 17-like family member 30; ubiquitin spec…
7969339	5.91	5.3	1.53	0.001	0.2776
8074170	6.95	6.35	1.53	0.0065	0.2776	POTEG; POTEM	POTE ankyrin domain family, member G; POTE ankyrin domain family, member M
7948148	5.96	5.35	1.52	0.0005	0.2776	OR5M10	olfactory receptor, family 5, subfamily M, member 10
7952396	6.24	5.63	1.52	0.0395	0.2829	OR8B1P	olfactory receptor, family 8, subfamily B, member 1 pseudogene
8074330	6.54	5.93	1.52	0.0087	0.2776	FAM230B; FAM230A	family with sequence similarity 230, member B (non-protein coding); family with sequence similarity 230, member A
8055171	6.91	6.3	1.52	0.024	0.2776
8071042	6.36	5.75	1.52	0.0105	0.2776	LOC100288884	uncharacterized LOC100288884
7970404	5.69	5.08	1.52	0.0341	0.282	TPTE2	transmembrane phosphoinositide 3-phosphatase and tensin homolog 2
7939988	5.12	4.51	1.52	0.0065	0.2776	OR5M4P	olfactory receptor, family 5, subfamily M, member 4 pseudogene
7955993	5.62	5.02	1.52	0.0132	0.2776	OR6C75	olfactory receptor, family 6, subfamily C, member 75
8155547	8.42	7.81	1.52	0.0023	0.2776	PTGER4P2-CDK2AP2P2	PTGER4P2-CDK2AP2P2 readthrough transcribed pseudogene
8143555	5.91	5.3	1.52	0.0008	0.2776	OR9A2	olfactory receptor, family 9, subfamily A, member 2
8095390	5.14	4.54	1.52	0.0364	0.282	UGT2B10	UDP glucuronosyltransferase 2 family, polypeptide B10
8111214	6.61	6.01	1.52	0.0092	0.2776
8161407	6.64	6.04	1.52	0.0204	0.2776	FAM74A3; FAM74A1; FAM74A7	family with sequence similarity 74, member A3; family with sequence similarity 74, member A1; family with sequence similarity 74, member A7
8175151	4.72	4.12	1.52	0.0039	0.2776	OR11N1P	olfactory receptor, family 11, subfamily N, member 1 pseudogene
8071161	6.34	5.74	1.52	0.006	0.2776	FAM230A	family with sequence similarity 230, member A
8094122	7.46	6.86	1.52	0.0016	0.2776	USP17L25; USP17L24; USP17L26; USP17L27; USP17L28; USP17L29; USP17L30; USP17L14P; USP17L5	ubiquitin specific peptidase 17-like family member 25; ubiquitin specific peptidase 17-like family member 24; ubiquitin specific peptidase 17-like family member 26; ubiquitin specific peptidase 17-like family member 27; ubiquitin specific peptidase 17-like family member 28; ubiquitin specific peptidase 17-like family member 29; ubiquitin specific peptidase 17-like family member 30; ubiquitin spec…
8043487	5.45	4.85	1.51	0.0082	0.2776	ACTR3BP2; ACTR3BP5	ACTR3B pseudogene 2; ACTR3B pseudogene 5
8155388	6.33	5.73	1.51	0.0107	0.2776	FAM74A3; FAM74A1	family with sequence similarity 74, member A3; family with sequence similarity 74, member A1
8069676	9.1	8.5	1.51	0.0169	0.2776	ADAMTS1	ADAM metallopeptidase with thrombospondin type 1 motif 1
8022436	5.36	4.76	1.51	0.0066	0.2776
7953218	5.77	5.18	1.51	0.0029	0.2776	RAD51AP1	RAD51 associated protein 1
7948127	5.08	4.48	1.51	0.001	0.2776	OR8H1	olfactory receptor, family 8, subfamily H, member 1
7911211	4.64	4.04	1.51	0.0052	0.2776	OR14L1P	olfactory receptor, family 14, subfamily L, member 1 pseudogene
7977476	6.47	5.88	1.51	0.0084	0.2776	OR4K14	olfactory receptor, family 4, subfamily K, member 14
7978710	6.13	5.54	1.51	0.0089	0.2776
7912806	5.37	4.78	1.51	0.0055	0.2776
7898405	5.37	4.78	1.51	0.0055	0.2776
7939871	5.92	5.33	1.51	0.005	0.2776	OR4S1	olfactory receptor, family 4, subfamily S, member 1
8060303	5.42	4.83	1.51	0.001	0.2776	DEFB125	defensin, beta 125
8161566	5.32	4.73	1.5	0.0073	0.2776
8161482	5.32	4.73	1.5	0.0073	0.2776
7940114	4.72	4.13	1.5	0.0013	0.2776	OR1S1	olfactory receptor, family 1, subfamily S, member 1 (gene/pseudogene)
7952398	5.68	5.09	1.5	0.021	0.2776	OR8B2	olfactory receptor, family 8, subfamily B, member 2
7929061	5.68	5.1	1.5	0.0017	0.2776	IFIT1B	interferon-induced protein with tetratricopeptide repeats 1B
7939950	6.44	5.86	1.5	0.0078	0.2776	OR5D16	olfactory receptor, family 5, subfamily D, member 16
8160394	6.27	5.68	1.5	0.0177	0.2776	IFNA4; IFNA17; IFNA1	interferon, alpha 4; interferon, alpha 17; interferon, alpha 1
7921429	6.63	6.05	1.5	0.0108	0.2776	OR6N2	olfactory receptor, family 6, subfamily N, member 2
8152664	5.57	6.16	-1.5	0.0043	0.2776
8171427	8.15	8.74	-1.5	0.0177	0.2776	FIGF	c-fos induced growth factor (vascular endothelial growth factor D)
7907286	5.83	6.42	-1.51	0.0053	0.2776	FMO1	flavin containing monooxygenase 1
7922301	7.67	8.29	-1.53	0.028	0.2793	MYOC	myocilin, trabecular meshwork inducible glucocorticoid response
7919815	9.15	9.77	-1.54	0.0313	0.2815	CTSK	cathepsin K
8005200	6.66	7.28	-1.55	0.0103	0.2776	LRRC75A-AS1; SNORD49B	LRRC75A antisense RNA 1; small nucleolar RNA, C/D box 49B
8103254	7.23	7.87	-1.56	0.0141	0.2776	SFRP2	secreted frizzled-related protein 2
8019709	12.06	12.72	-1.57	0.0389	0.2824	RNU2-1; WDR74	RNA, U2 small nuclear 1; WD repeat domain 74
8102936	6.48	7.17	-1.61	0.0114	0.2776
8118322	6.02	6.73	-1.64	0.0066	0.2776	SNORD52; C6orf48	small nucleolar RNA, C/D box 52; chromosome 6 open reading frame 48
8017619	5.68	6.43	-1.67	0.0002	0.2776
8071063	5.7	6.59	-1.84	0.0126	0.2776	TPTEP1	transmembrane phosphatase with tensin homology pseudogene 1
8107044	6.88	7.81	-1.91	0.0011	0.2776	ERAP2	endoplasmic reticulum aminopeptidase 2
7938329	10.01	11.1	-2.14	0.0357	0.282	SNORA23	small nucleolar RNA, H/ACA box 23

## Sheet: Con v Case SAT
ID	Control Avg (log2)	Case Avg (log2)	Fold Change	P-val	FDR P-val	Gene Symbol	Description
7954398	9.29	7.39	3.74	0.0103	0.1795	SPX	spexin hormone
7938758	9.5	8.18	2.5	0.0062	0.1682	SAA1	serum amyloid A1
8165672	10.09	8.8	2.44	0.0032	0.1474
8060325	9	7.74	2.4	0.0018	0.1335	DEFB132	defensin, beta 132
8114213	6.07	4.94	2.2	0.0005	0.1075
8165663	8.62	7.51	2.15	0.0085	0.175
8180303	10.04	8.95	2.13	0.0033	0.1475
7896750	8.27	7.18	2.13	0.007	0.1714
8100310	9.29	8.33	1.96	0.0174	0.1996
7896748	12.09	11.12	1.95	0.0199	0.2045
7927033	6.48	5.55	1.91	0.0025	0.1428	ANKRD30A	ankyrin repeat domain 30A
8113356	8.37	7.43	1.91	0.0055	0.1658
8115443	5.74	4.8	1.91	0.0124	0.1853
8042788	7.88	6.95	1.91	0.0123	0.1849	ACTG2	actin, gamma 2, smooth muscle, enteric
8043375	11.36	10.49	1.83	0.0007	0.1134
8101673	7.27	6.41	1.82	0.0006	0.1122
7939900	6.81	5.96	1.81	0.0064	0.1682	OR4C13	olfactory receptor, family 4, subfamily C, member 13
8103413	8.26	7.41	1.8	0.0073	0.1728
8012841	6.55	5.71	1.79	0.0033	0.1474
8150580	5.24	4.41	1.77	0.0035	0.1475
8055234	7.07	6.25	1.77	0.0095	0.177
8045319	7.07	6.25	1.77	0.0095	0.177
7917180	6.42	5.6	1.76	0.0018	0.1335
7896752	10.69	9.87	1.76	0.0002	0.1018
8165667	10.69	9.87	1.76	0.0002	0.1018
8047459	4.71	3.91	1.75	0.0265	0.2177
8140620	7.31	6.52	1.73	0.0073	0.1728	PCLO	piccolo presynaptic cytomatrix protein
8055202	7.76	6.99	1.71	0.0094	0.177
7972561	5.78	5.01	1.71	0.0021	0.1354
8116571	8.92	8.15	1.71	0.0087	0.1752	LOC105374874	uncharacterized LOC105374874
8100758	7.88	7.11	1.7	0.0206	0.2048	UGT2B15	UDP glucuronosyltransferase 2 family, polypeptide B15
8165692	10.8	10.04	1.7	0.0101	0.179
7977472	8.21	7.45	1.7	0.0182	0.2001	OR11H12	olfactory receptor, family 11, subfamily H, member 12
7992893	7.09	6.33	1.7	0.0215	0.2077
8074192	6.86	6.11	1.69	0.026	0.2166
8055486	9.54	8.78	1.68	0.0018	0.1335
8151927	6.29	5.55	1.67	0.0101	0.179
8100308	7.65	6.92	1.66	0.0348	0.2332
7973082	5.01	4.28	1.66	0.0019	0.1347
8159961	5.57	4.84	1.66	7.64e-05	0.0775
8165656	12.01	11.28	1.66	0.0121	0.1845
7972981	7.68	6.95	1.65	0.0171	0.1986	OR11H12	olfactory receptor, family 11, subfamily H, member 12
8074194	7.68	6.95	1.65	0.0171	0.1986	OR11H12	olfactory receptor, family 11, subfamily H, member 12
8013529	5.72	5.01	1.64	0.007	0.1712
7912692	9.65	8.95	1.63	0.0052	0.1622	HSPB7	heat shock 27kDa protein family, member 7 (cardiovascular)
8075057	6.03	5.33	1.62	0.0016	0.1329
7939879	6.28	5.59	1.62	0.0199	0.2045	TRIM51CP	tripartite motif-containing 51C, pseudogene
7919139	8.64	7.94	1.61	0.0071	0.1714	ANKRD20A12P	ankyrin repeat domain 20 family, member A12, pseudogene
7973867	10.23	9.55	1.6	0.0123	0.1846
8149358	6.86	6.18	1.6	0.0001	0.0927	DEFB109P1B	defensin, beta 109, pseudogene 1B
7947551	4.97	4.29	1.6	0.0308	0.2259
7906948	7.14	6.47	1.6	0.0436	0.2487
7977450	7.83	7.16	1.59	0.0261	0.2166	OR11H12	olfactory receptor, family 11, subfamily H, member 12
8165684	11.97	11.3	1.59	0.0013	0.1278
8104901	7.06	6.39	1.59	0.043	0.2474	IL7R	interleukin 7 receptor
8095005	8.95	8.29	1.58	0.0258	0.2162
8127396	5.26	4.61	1.58	0.0287	0.2223	EYS	eyes shut homolog (Drosophila)
7970392	11.03	10.38	1.57	0.0243	0.2136
8045088	7.33	6.69	1.56	0.0173	0.1992
8165680	12.35	11.71	1.56	0.0021	0.1354
8055594	5.4	4.76	1.56	0.0179	0.2001
7919146	8.92	8.28	1.56	0.0104	0.1795	ANKRD20A12P	ankyrin repeat domain 20 family, member A12, pseudogene
7925242	5.68	5.05	1.54	0.0055	0.1658
8122259	9.04	8.41	1.54	0.0175	0.1996
8055171	7.16	6.54	1.54	0.034	0.2314
8151592	7.43	6.81	1.54	0.0391	0.2423	CA1	carbonic anhydrase I
8129379	9.68	9.07	1.53	0.0201	0.2046	ECHDC1	ethylmalonyl-CoA decarboxylase 1
8102998	5.64	5.03	1.52	0.0323	0.2278	GYPA	glycophorin A (MNS blood group)
8149380	7.26	6.66	1.52	0.0004	0.1054	DEFB109P1B	defensin, beta 109, pseudogene 1B
7973008	6.56	5.96	1.52	0.0085	0.175	OR4M1	olfactory receptor, family 4, subfamily M, member 1
8045275	6.44	5.84	1.52	0.0051	0.1617
8089038	11.26	10.66	1.52	0.0007	0.1134
8112914	11.26	10.66	1.52	0.0007	0.1134
8133014	5.38	4.78	1.51	0.0022	0.1374
8048227	7.12	6.53	1.51	0.0265	0.2177	CXCR2	chemokine (C-X-C motif) receptor 2
8027266	5.87	5.27	1.51	0.0101	0.179	LOC105372315	endogenous retrovirus group S71 member 1 Env polyprotein
8115679	4.82	4.22	1.51	0.0387	0.2416
7955635	6.59	5.99	1.51	0.0003	0.1036
8165658	12.56	11.97	1.5	0.0147	0.1924	ND2	MTND2
7977456	6.93	6.34	1.5	0.0231	0.2105	POTEG; POTEM	POTE ankyrin domain family, member G; POTE ankyrin domain family, member M
7970381	8.31	7.72	1.5	0.0228	0.2099	LOC102723462	uncharacterized LOC102723462
8104131	6.56	5.97	1.5	0.0009	0.1217	MGC39584	uncharacterized LOC441058
8084206	6.97	7.55	-1.5	2.83e-05	0.0675	B3GNT5	UDP-GlcNAc:betaGal beta-1,3-N-acetylglucosaminyltransferase 5
8100994	7.34	7.93	-1.5	0.0196	0.2031	CXCL2	chemokine (C-X-C motif) ligand 2
8024228	8.08	8.67	-1.51	0.0003	0.1018	MIDN	midnolin
8139482	6.44	7.03	-1.51	0.0101	0.179	SNORA5A	small nucleolar RNA, H/ACA box 5A
8156770	6.61	7.2	-1.51	0.0007	0.1134	GALNT12	polypeptide N-acetylgalactosaminyltransferase 12
8088745	8.36	8.95	-1.51	0.0113	0.1817	FRMD4B	FERM domain containing 4B
7927936	7.56	8.15	-1.51	2.51e-06	0.0366	DDX21	DEAD (Asp-Glu-Ala-Asp) box helicase 21
8069676	8.81	9.41	-1.51	0.0106	0.1801	ADAMTS1	ADAM metallopeptidase with thrombospondin type 1 motif 1
7952526	8.8	9.39	-1.51	0.0004	0.1041	CDON	cell adhesion associated, oncogene regulated
7951036	9.29	9.88	-1.51	0.0385	0.2413	SNORD5; TAF1D	small nucleolar RNA, C/D box 5; TATA box binding protein associated factor 1D
8005951	5.4	6	-1.52	0.0003	0.1036	SNORD42B; RPL23A	small nucleolar RNA, C/D box 42B; ribosomal protein L23a
8044499	7.64	8.24	-1.52	0.0002	0.0947	SLC20A1	solute carrier family 20 (phosphate transporter), member 1
8131996	8.01	8.61	-1.52	0.0015	0.1325	CREB5	cAMP responsive element binding protein 5
8023220	6.87	7.47	-1.52	0.0124	0.1853	SMAD7	SMAD family member 7
8108217	9.05	9.65	-1.52	0.0194	0.2029	TGFBI	transforming growth factor, beta-induced, 68kDa
7909789	7.26	7.87	-1.53	5.66e-05	0.0675	TGFB2	transforming growth factor beta 2
7914216	8.42	9.04	-1.53	0.0165	0.1969	SNORA16A; SNHG12	small nucleolar RNA, H/ACA box 16A; small nucleolar RNA host gene 12
8056257	6.39	7	-1.53	0.0337	0.2304	FAP	fibroblast activation protein alpha
8092578	6.69	7.31	-1.53	0.0254	0.215	ETV5; DGKG	ets variant 5; diacylglycerol kinase gamma
7983228	7.51	8.13	-1.54	0.0004	0.1036	MAP1A; KRTAP6-1	microtubule associated protein 1A; keratin associated protein 6-1
8070557	7.63	8.25	-1.54	1.82e-05	0.0675	ZBTB21	zinc finger and BTB domain containing 21
7909610	7.6	8.22	-1.54	0.018	0.2001	ATF3	activating transcription factor 3
7938366	6.55	7.17	-1.54	0.0064	0.1682	WEE1	WEE1 G2 checkpoint kinase
8125289	9.8	10.43	-1.54	0.0122	0.1846	TNXB; TNXA	tenascin XB; tenascin XA (pseudogene)
8158684	9.05	9.67	-1.54	0.028	0.2206
8088952	7.54	8.16	-1.55	0.0007	0.1134
8059708	7.31	7.94	-1.55	0.0095	0.177	SNORA75	small nucleolar RNA, H/ACA box 75
7987066	6.83	7.46	-1.55	0.0122	0.1846
8055688	8.31	8.95	-1.56	0.0003	0.1018	RND3	Rho family GTPase 3
7976567	6.69	7.33	-1.56	0.0029	0.1461	BDKRB1	bradykinin receptor B1
8122660	7.69	8.34	-1.56	3.84e-05	0.0675	UST	uronyl-2-sulfotransferase
8004508	8.59	9.24	-1.56	0.0023	0.14	SNORA67; EIF4A1	small nucleolar RNA, H/ACA box 67; eukaryotic translation initiation factor 4A1
7949588	8.69	9.34	-1.57	0.0172	0.1989	CD248	CD248 molecule, endosialin
8127544	7.14	7.79	-1.57	0.0123	0.1849	EEF1A1	eukaryotic translation elongation factor 1 alpha 1
8149551	6.84	7.49	-1.57	0.0009	0.1231	PSD3	pleckstrin and Sec7 domain containing 3
7989501	6.84	7.49	-1.57	0.0024	0.1407	CA12	carbonic anhydrase XII
7989750	8.33	8.99	-1.57	0.0062	0.1682	CILP	cartilage intermediate layer protein, nucleotide pyrophosphohydrolase
8125234	8.45	9.11	-1.58	0.0023	0.1399	TNXB; TNXA; ATF6B	tenascin XB; tenascin XA (pseudogene); activating transcription factor 6 beta
7925182	6.12	6.78	-1.58	0.0127	0.1865	SNORA14B	small nucleolar RNA, H/ACA box 14B
7989985	7.67	8.33	-1.58	0.0212	0.2069	ITGA11	integrin alpha 11
7988467	10.62	11.29	-1.58	0.004	0.1509	FBN1	fibrillin 1
8155754	8.47	9.13	-1.58	0.0017	0.1335	MAMDC2	MAM domain containing 2
7951038	6.06	6.73	-1.59	0.001	0.1237	SNORA40; TAF1D	small nucleolar RNA, H/ACA box 40; TATA box binding protein associated factor 1D
7920873	8.49	9.16	-1.59	0.0448	0.2501	SNORA80E	small nucleolar RNA, H/ACA box 80E
8096733	7.12	7.8	-1.59	0.0007	0.1134	SGMS2	sphingomyelin synthase 2
7901052	5.1	5.78	-1.6	0.0017	0.1335	SNORD38B; RPS8	small nucleolar RNA, C/D box 38B; ribosomal protein S8
8005225	7.91	8.59	-1.6	0.0053	0.1634	USP32P1	ubiquitin specific peptidase 32 pseudogene 1
8037387	6.84	7.52	-1.6	0.0306	0.2258
8105908	6.11	6.8	-1.61	0.0358	0.2355	OCLN	occludin
8067040	7.88	8.57	-1.62	0.001	0.1237	NFATC2	nuclear factor of activated T-cells, cytoplasmic, calcineurin-dependent 2
8096959	8.09	8.78	-1.62	0.0005	0.1075	ANK2	ankyrin 2, neuronal
8150862	5.45	6.14	-1.62	0.014	0.1912
7904293	7.68	8.38	-1.62	0.0017	0.1335	PTGFRN	prostaglandin F2 receptor inhibitor
8101126	5.81	6.51	-1.63	0.0007	0.1134	CXCL10	chemokine (C-X-C motif) ligand 10
8149555	7	7.7	-1.63	0.0002	0.1018	PSD3	pleckstrin and Sec7 domain containing 3
7914212	8.85	9.56	-1.63	0.0168	0.1977	SNORA61; SNHG12	small nucleolar RNA, H/ACA box 61; small nucleolar RNA host gene 12
8149720	7.21	7.93	-1.65	0.0348	0.2332	EGR3	early growth response 3
8084708	6.22	6.95	-1.65	0.0271	0.2191	SNORA4; EIF4A2	small nucleolar RNA, H/ACA box 4; eukaryotic translation initiation factor 4A2
8148304	8.76	9.48	-1.66	0.0052	0.1617	TRIB1	tribbles pseudokinase 1
8114797	7.32	8.05	-1.66	0.0246	0.2143	SPRY4	sprouty RTK signaling antagonist 4
7899480	9.26	9.99	-1.66	0.0153	0.1929	SNORA73A; SNHG3	small nucleolar RNA, H/ACA box 73A; small nucleolar RNA host gene 3
8040630	4.92	5.65	-1.66	0.0005	0.1078
7981514	7.7	8.44	-1.66	0.0015	0.1314	AHNAK2	AHNAK nucleoprotein 2
8101118	6.52	7.26	-1.66	0.0005	0.1075	CXCL9	chemokine (C-X-C motif) ligand 9
7959893	7.4	8.13	-1.66	0.0014	0.1304	ADGRD1	adhesion G protein-coupled receptor D1
8152211	4.7	5.43	-1.66	8.97e-05	0.0816
8044605	6.64	7.38	-1.66	0.0004	0.1036	PAX8-AS1	PAX8 antisense RNA 1
8005953	6.36	7.1	-1.67	5.8e-05	0.0675	SNORD4A	small nucleolar RNA, C/D box 4A
7914342	6.21	6.95	-1.67	0.0095	0.1773	FABP3	fatty acid binding protein 3, muscle and heart
7995681	10.62	11.36	-1.67	0.0011	0.1237	MMP2	matrix metallopeptidase 2
8178712	9.27	10.01	-1.67	0.0059	0.1678	TNXB; TNXA	tenascin XB; tenascin XA (pseudogene)
8179935	9.27	10.01	-1.67	0.0059	0.1678	TNXB; TNXA	tenascin XB; tenascin XA (pseudogene)
8059996	7.93	8.67	-1.67	0.0013	0.128	PER2	period circadian clock 2
8049532	6.75	7.5	-1.68	0.0002	0.1018	LRRFIP1	leucine rich repeat (in FLII) interacting protein 1
7933872	8.03	8.79	-1.69	0.0453	0.2507	EGR2	early growth response 2
7954065	6.84	7.6	-1.69	0.0012	0.1268	GPRC5A	G protein-coupled receptor, class C, group 5, member A
8179704	7.99	8.76	-1.7	0.0028	0.1461	IER3	immediate early response 3
8124848	7.99	8.76	-1.7	0.0028	0.1461	IER3	immediate early response 3
7991171	4.82	5.59	-1.7	0.0059	0.1677
8025601	8.12	8.9	-1.71	4.58e-05	0.0675	ICAM1	intercellular adhesion molecule 1
8030007	8.63	9.41	-1.72	0.003	0.1461	EMP3	epithelial membrane protein 3
7951034	8.52	9.3	-1.72	0.0354	0.2347	SNORA8; TAF1D	small nucleolar RNA, H/ACA box 8; TATA box binding protein associated factor 1D
8157216	7.4	8.19	-1.73	1.22e-05	0.0675	UGCG	UDP-glucose ceramide glucosyltransferase
8158183	8.16	8.96	-1.74	0.0008	0.1214	DNM1	dynamin 1
8033097	7.07	7.88	-1.75	0.0003	0.1036	RFX2	regulatory factor X, 2 (influences HLA class II expression)
8101304	8.23	9.03	-1.75	0.0014	0.1304	RASGEF1B	RasGEF domain family member 1B
7906085	9.28	10.08	-1.75	0.0016	0.1329	LMNA	lamin A/C
8066925	9.82	10.63	-1.75	0.001	0.1237	PTGIS	prostaglandin I2 (prostacyclin) synthase
8062461	7.38	8.19	-1.76	0.0013	0.1304	LBP	lipopolysaccharide binding protein
8030364	6.87	7.69	-1.76	0.0366	0.2371	SNORD34; RPL13A	small nucleolar RNA, C/D box 34; ribosomal protein L13a
7985555	6.49	7.31	-1.77	0.0101	0.179	EFTUD1P1	elongation factor Tu GTP binding domain containing 1 pseudogene 1
8106743	9.54	10.37	-1.77	0.008	0.1747	VCAN	versican
8017597	6.61	7.44	-1.77	0.008	0.1747	RPL31P57	ribosomal protein L31 pseudogene 57
8135069	7.15	7.98	-1.78	0.0043	0.1544	SERPINE1	serpin peptidase inhibitor, clade E (nexin, plasminogen activator inhibitor type 1), member 1
8045695	6.52	7.35	-1.78	0.0096	0.1773
7970954	8.78	9.64	-1.81	4.56e-05	0.0675	DCLK1	doublecortin-like kinase 1
8023259	5.22	6.09	-1.83	0.0484	0.2552	SNORD58A; RPL17	small nucleolar RNA, C/D box 58A; ribosomal protein L17
7951032	6.8	7.67	-1.83	0.0001	0.0821	SNORA1; TAF1D; SNORA8	small nucleolar RNA, H/ACA box 1; TATA box binding protein associated factor 1D; small nucleolar RNA, H/ACA box 8
7955589	8.79	9.67	-1.83	0.0295	0.2236	NR4A1	nuclear receptor subfamily 4, group A, member 1
7938291	11.79	12.66	-1.83	0.0416	0.245	SNORA3A; RPL27A	small nucleolar RNA, H/ACA box 3A; ribosomal protein L27a
8130370	4.82	5.7	-1.84	0.0128	0.1869
8009241	8.56	9.44	-1.85	0.0212	0.2071	SNORD104	small nucleolar RNA, C/D box 104
8112258	4.81	5.7	-1.85	0.0125	0.1857
8172266	6.42	7.32	-1.86	4.48e-05	0.0675	MIR221	microRNA 221
8030366	8.15	9.05	-1.86	0.0458	0.2515	SNORD35A; RPL13A	small nucleolar RNA, C/D box 35A; ribosomal protein L13a
8159006	5.88	6.79	-1.87	0.0053	0.1634	SNORD36B; RPL7A	small nucleolar RNA, C/D box 36B; ribosomal protein L7a
7932727	6.27	7.18	-1.88	0.0029	0.1461	PTCHD3	patched domain containing 3
7947512	7.04	7.95	-1.88	0.015	0.1927	PAMR1	peptidase domain containing associated with muscle regeneration 1
8178435	8.07	8.98	-1.88	0.0012	0.1268	IER3	immediate early response 3
8006433	10.4	11.33	-1.91	0.0051	0.1617	CCL2	chemokine (C-C motif) ligand 2
7938329	10.19	11.14	-1.94	0.0319	0.2275	SNORA23	small nucleolar RNA, H/ACA box 23
8150186	7.7	8.66	-1.94	0.0011	0.1237	RNF122	ring finger protein 122
8018864	8.04	9	-1.94	0.0195	0.2031	SOCS3	suppressor of cytokine signaling 3
8052231	7.1	8.06	-1.95	0.0002	0.1018
8002020	8.16	9.14	-1.97	0.0005	0.1071	TPPP3	tubulin polymerization-promoting protein family member 3
7922229	6.65	7.63	-1.98	0.0056	0.1658	SELE	selectin E
8107044	7.09	8.08	-1.98	0.0367	0.2372	ERAP2	endoplasmic reticulum aminopeptidase 2
8077441	8.47	9.47	-2	0.0002	0.0953	BHLHE40	basic helix-loop-helix family, member e40
7903565	6.29	7.3	-2.02	0.0061	0.1682	GPSM2	G-protein signaling modulator 2
8152617	7.42	8.46	-2.06	5.61e-05	0.0675	HAS2	hyaluronan synthase 2
8131803	6.87	7.92	-2.07	0.0158	0.1937	IL6	interleukin 6
8101780	6.75	7.81	-2.09	0.0117	0.1833	HPGDS	hematopoietic prostaglandin D synthase
7901054	7.25	8.35	-2.13	0.0006	0.1122	PLK3	polo-like kinase 3
8116418	8.17	9.28	-2.16	0.0002	0.0949	GFPT2	glutamine-fructose-6-phosphate transaminase 2
7967030	8.28	9.39	-2.16	0.0058	0.1662	RNU4-1	RNA, U4 small nuclear 1
8108627	7.26	8.4	-2.2	0.0116	0.1828	VTRNA1-1	vault RNA 1-1
7897801	8.34	9.48	-2.2	0.0166	0.1974	RNU5E-1	RNA, U5E small nuclear 1
7902400	6.64	7.8	-2.23	0.0204	0.2046	SNORD45B; RABGGTB	small nucleolar RNA, C/D box 45B; Rab geranylgeranyltransferase, beta subunit
7975453	4.83	5.99	-2.24	1.71e-07	0.005	SNORD56B	small nucleolar RNA, C/D box 56B
8056222	7.72	8.95	-2.34	0.0021	0.1354	DPP4	dipeptidyl-peptidase 4
7913216	8.89	10.13	-2.35	0.0004	0.1054	PLA2G2A	phospholipase A2, group IIA (platelets, synovial fluid)
7976816	7.55	8.88	-2.5	0.0321	0.2277	SNORD114-3	small nucleolar RNA, C/D box 114-3
8045688	7.27	8.6	-2.51	0.0018	0.1335	TNFAIP6	tumor necrosis factor, alpha-induced protein 6
7967028	6.2	7.54	-2.53	0.0162	0.1956	RNU4-2	RNA, U4 small nuclear 2
7963946	7.65	9.01	-2.57	0.002	0.1354	MMP19	matrix metallopeptidase 19
8025828	8.52	9.94	-2.68	0.0026	0.1441	LDLR	low density lipoprotein receptor
